# Supplementary material for: Serum ferritin and delirium risk: an integrative genomic analysis of causal inference and multi-tissue regulatory signals
Source: Hum Genomics. 2026 Apr 25;20:97. doi: 10.1186/s40246-026-00972-5 (PMC13262423; doi:10.1186/s40246-026-00972-5)
Supplement: Supplementary file 2 — Supplementary Material 2. Supplementary Tables S1–S20. An Excel workbook containing Supplementary Tables S1–S20 (one worksheet per table) reporting detailed numeric results underlying the manuscript, including MR summary outputs, SMR/HEIDI results across QTL panels, and colocalization/SuSiE summary statistics. [file 40246_2026_972_MOESM2_ESM.xlsx]

## Sheet: Table S1
Method	N SNPs	β (log OR)	SE	OR (95% CI)	p
IVW (multiplicative random effects)	70	0.0822	0.0765	1.086 (0.935–1.261)	0.282
MR-Egger	70	0.1617	0.1415	1.176 (0.891–1.551)	0.257
Weighted median	70	0.0899	0.0974	1.094 (0.904–1.324)	0.356

## Sheet: Table S2
Test	Result
Instrument strength	Mean F = 78.76
Heterogeneity (IVW)	Q = 97.00 (df=69), p = 0.015
Directional pleiotropy	Intercept = -0.0035 (SE=0.0052), p = 0.506
Directionality (Steiger)	R²x = 0.020643; R²y = 0.000218; direction = Ferritin → Delirium; p = 0e+00
Outliers (MR-PRESSO)	Global p = 0.017; Distortion p = 0.705; outliers = 1
MR-PRESSO outlier-corrected estimate	β = 0.1198 (SE=0.0585), OR = 1.127 (1.005–1.264), p = 0.045

## Sheet: Table S3
method	Q	Q_df	Q_pval
IVW	96.9955	69	0.0147892
MR-Egger	96.3612	68	0.0134358

## Sheet: Table S4
egger_intercept	se	pval
-0.0034819	0.0052046	0.505763

## Sheet: Table S5
snp_r2_exposure	snp_r2_outcome	correct_causal_direction	steiger_pval
0.0206426	0.0002185	TRUE	0

## Sheet: Table S6
analysis	beta	se	pval	OR	LCI	UCI
Raw	0.087894	0.0762235	0.252788	1.09187	0.940349	1.26781
Outlier-corrected	0.119828	0.05855	0.0445093	1.1273	1.00508	1.26439

## Sheet: Table S7
trait	tissue	omics	qtl_name	M_tested_unique_probes	p_bonf_panel	n_pass_probes	n_pass_unique_genes	n_pass_unique_probe_id	min_p_smr_pass	top_gene_pass	top_probe_pass	top_snp_pass
Delirium	Blood	eQTL	eQTL_eQTLGen	11106	4.50207e-06	0	0	0
Delirium	Blood	mQTL	mQTL_McRae	13139	3.80546e-06	0	0	0
Delirium	Blood	pQTL	pQTL_FENLAND	1540	3.24675e-05	0	0	0
Delirium	Blood	pQTL	pQTL_INTERVAL	616	8.11688e-05	1	1	1	1.00893e-13	APOE	APOE.5312.49.3	rs814573
Delirium	Blood	pQTL	pQTL_SCALLOP	71	0.000704225	0	0	0
Delirium	Blood	sQTL	sQTL_GTEx_Whole_Blood	1919	2.60552e-05	0	0	0
Delirium	Brain	eQTL	eQTL_BrainMeta	10514	4.75556e-06	1	1	1	3.88835e-06	CEACAM19	ENSG00000186567.13	rs714948
Delirium	Brain	eQTL	eQTL_GTEx_Brain_Amygdala	767	6.5189e-05	0	0	0
Delirium	Brain	eQTL	eQTL_GTEx_Brain_Anterior_cingulate_cortex_BA24	1151	4.34405e-05	0	0	0
Delirium	Brain	eQTL	eQTL_GTEx_Brain_Caudate_basal_ganglia	2050	2.43902e-05	0	0	0
Delirium	Brain	eQTL	eQTL_GTEx_Brain_Cerebellar_Hemisphere	2712	1.84366e-05	0	0	0
Delirium	Brain	eQTL	eQTL_GTEx_Brain_Cerebellum	3387	1.47623e-05	0	0	0
Delirium	Brain	eQTL	eQTL_GTEx_Brain_Cortex	2381	2.09996e-05	0	0	0
Delirium	Brain	eQTL	eQTL_GTEx_Brain_Frontal_Cortex_BA9	1769	2.82646e-05	0	0	0
Delirium	Brain	eQTL	eQTL_GTEx_Brain_Hippocampus	1277	3.91543e-05	0	0	0
Delirium	Brain	eQTL	eQTL_GTEx_Brain_Hypothalamus	1244	4.01929e-05	0	0	0
Delirium	Brain	eQTL	eQTL_GTEx_Brain_Nucleus_accumbens_basal_ganglia	1949	2.56542e-05	0	0	0
Delirium	Brain	eQTL	eQTL_GTEx_Brain_Putamen_basal_ganglia	1671	2.99222e-05	0	0	0
Delirium	Brain	eQTL	eQTL_GTEx_Brain_Spinal_cord_cervical_c-1	1065	4.69484e-05	0	0	0
Delirium	Brain	eQTL	eQTL_GTEx_Brain_Substantia_nigra	694	7.20461e-05	0	0	0
Delirium	Brain	mQTL	mQTL_BrainMeta	14588	3.42747e-06	1	1	1	1.6706e-08	TOMM40	cg02613937	rs59007384
Delirium	Brain	sQTL	sQTL_BrainMeta	9457	5.28709e-06	0	0	0
Delirium	Brain	sQTL	sQTL_GTEx_Brain_Amygdala	827	6.04595e-05	0	0	0
Delirium	Brain	sQTL	sQTL_GTEx_Brain_Anterior_cingulate_cortex_BA24	1016	4.92126e-05	0	0	0
Delirium	Brain	sQTL	sQTL_GTEx_Brain_Caudate_basal_ganglia	1313	3.80807e-05	0	0	0
Delirium	Brain	sQTL	sQTL_GTEx_Brain_Cerebellar_Hemisphere	1801	2.77624e-05	0	0	0
Delirium	Brain	sQTL	sQTL_GTEx_Brain_Cerebellum	1966	2.54323e-05	0	0	0
Delirium	Brain	sQTL	sQTL_GTEx_Brain_Cortex	1486	3.36474e-05	0	0	0
Delirium	Brain	sQTL	sQTL_GTEx_Brain_Frontal_Cortex_BA9	1283	3.89712e-05	0	0	0
Delirium	Brain	sQTL	sQTL_GTEx_Brain_Hippocampus	980	5.10204e-05	0	0	0
Delirium	Brain	sQTL	sQTL_GTEx_Brain_Hypothalamus	1127	4.43656e-05	0	0	0
Delirium	Brain	sQTL	sQTL_GTEx_Brain_Nucleus_accumbens_basal_ganglia	1382	3.61795e-05	0	0	0
Delirium	Brain	sQTL	sQTL_GTEx_Brain_Putamen_basal_ganglia	1058	4.7259e-05	0	0	0
Delirium	Brain	sQTL	sQTL_GTEx_Brain_Spinal_cord_cervical_c-1	934	5.35332e-05	0	0	0
Delirium	Brain	sQTL	sQTL_GTEx_Brain_Substantia_nigra	725	6.89655e-05	0	0	0
Delirium	KidneyCortex	eQTL	eQTL_GTEx_Kidney_Cortex	262	0.00019084	0	0	0
Delirium	KidneyCortex	sQTL	sQTL_GTEx_Kidney_Cortex	459	0.000108932	0	0	0
Delirium	Liver	eQTL	eQTL_GTEx_Liver	1555	3.21543e-05	0	0	0
Delirium	Liver	sQTL	sQTL_GTEx_Liver	1188	4.20875e-05	0	0	0
Delirium	Pituitary	eQTL	eQTL_GTEx_Pituitary	2402	2.0816e-05	1	1	1	2.02338e-05	CEACAM19	ENSG00000186567.12	rs714948
Delirium	Pituitary	sQTL	sQTL_GTEx_Pituitary	2044	2.44618e-05	0	0	0
Delirium	Spleen	eQTL	eQTL_GTEx_Spleen	2961	1.68862e-05	0	0	0
Delirium	Spleen	sQTL	sQTL_GTEx_Spleen	1993	2.50878e-05	0	0	0
Ferritin	Blood	eQTL	eQTL_eQTLGen	11110	4.50045e-06	23	23	23	3.73835e-19	SLC11A2	ENSG00000110911	rs1095998
Ferritin	Blood	mQTL	mQTL_McRae	13148	3.80286e-06	40	40	40	2.48028e-17	TEX14	cg19208681	rs8082334
Ferritin	Blood	pQTL	pQTL_FENLAND	1542	3.24254e-05	6	6	6	1.78866e-10	GCKR	X5223_59_GCKR	rs1260326
Ferritin	Blood	pQTL	pQTL_INTERVAL	616	8.11688e-05	5	5	5	6.68215e-12	MPO	MPO.2580.83.2	rs75394768
Ferritin	Blood	pQTL	pQTL_SCALLOP	71	0.000704225	1	1	1	1.7069e-05	FST	FS	rs31226
Ferritin	Blood	sQTL	sQTL_GTEx_Whole_Blood	1925	2.5974e-05	10	10	10	2.75373e-08	MS4A7	chr11:60383288:60386717:clu_6135:ENSG00000166927.12	rs950803
Ferritin	Brain	eQTL	eQTL_BrainMeta	10519	4.7533e-06	12	12	12	3.01971e-08	MS4A14	ENSG00000166928.11	rs950803
Ferritin	Brain	eQTL	eQTL_GTEx_Brain_Amygdala	768	6.51042e-05	4	4	4	6.04043e-07	TOGARAM2	ENSG00000189350.12	rs7569310
Ferritin	Brain	eQTL	eQTL_GTEx_Brain_Anterior_cingulate_cortex_BA24	1155	4.329e-05	3	3	3	3.33563e-08	ORMDL1	ENSG00000128699.13	rs2017410
Ferritin	Brain	eQTL	eQTL_GTEx_Brain_Caudate_basal_ganglia	2060	2.42718e-05	7	7	7	2.66468e-08	MPST	ENSG00000128309.16	rs5756487
Ferritin	Brain	eQTL	eQTL_GTEx_Brain_Cerebellar_Hemisphere	2721	1.83756e-05	8	8	8	2.29303e-11	ORMDL1	ENSG00000128699.13	rs10207346
Ferritin	Brain	eQTL	eQTL_GTEx_Brain_Cerebellum	3395	1.47275e-05	8	8	8	3.33939e-08	SORD	ENSG00000140263.13	rs4774514
Ferritin	Brain	eQTL	eQTL_GTEx_Brain_Cortex	2391	2.09118e-05	7	7	7	1.02536e-06	SPATA5L1	ENSG00000171763.18	rs7402632
Ferritin	Brain	eQTL	eQTL_GTEx_Brain_Frontal_Cortex_BA9	1771	2.82326e-05	5	5	5	2.12403e-10	SORD	ENSG00000140263.13	rs4774514
Ferritin	Brain	eQTL	eQTL_GTEx_Brain_Hippocampus	1279	3.9093e-05	7	7	7	1.20801e-09	RAD51C	ENSG00000108384.14	rs10515159
Ferritin	Brain	eQTL	eQTL_GTEx_Brain_Hypothalamus	1247	4.00962e-05	8	8	8	9.35287e-14	RAD51C	ENSG00000108384.14	rs67014405
Ferritin	Brain	eQTL	eQTL_GTEx_Brain_Nucleus_accumbens_basal_ganglia	1959	2.55232e-05	11	11	11	8.26812e-11	RAD51C	ENSG00000108384.14	rs12948424
Ferritin	Brain	eQTL	eQTL_GTEx_Brain_Putamen_basal_ganglia	1674	2.98686e-05	9	9	9	9.17687e-10	ORMDL1	ENSG00000128699.13	rs4667299
Ferritin	Brain	eQTL	eQTL_GTEx_Brain_Spinal_cord_cervical_c-1	1072	4.66418e-05	5	5	5	5.04291e-10	ORMDL1	ENSG00000128699.13	rs6756571
Ferritin	Brain	eQTL	eQTL_GTEx_Brain_Substantia_nigra	696	7.18391e-05	4	4	4	6.61746e-06	SPATA5L1	ENSG00000171763.18	rs1346266
Ferritin	Brain	mQTL	mQTL_BrainMeta	14598	3.42513e-06	35	35	35	4.301e-17	HSF5	cg22956635	rs2240719
Ferritin	Brain	sQTL	sQTL_BrainMeta	9471	5.27927e-06	14	14	14	8.08333e-20	NOD1	chr7:30499657:30503225:clu_265761_	rs2190504
Ferritin	Brain	sQTL	sQTL_GTEx_Brain_Amygdala	830	6.0241e-05	3	3	3	2.3603e-05	MUTYH	chr1:45329437:45330516:clu_33910:ENSG00000132781.17	rs12139364
Ferritin	Brain	sQTL	sQTL_GTEx_Brain_Anterior_cingulate_cortex_BA24	1020	4.90196e-05	3	3	3	1.16912e-07	PMS1	chr2:189805754:189818017:clu_34364:ENSG00000064933.17	rs62183652
Ferritin	Brain	sQTL	sQTL_GTEx_Brain_Caudate_basal_ganglia	1315	3.80228e-05	6	6	6	8.09683e-09	NOD1	chr7:30460041:30478606:clu_25513:ENSG00000106100.10	rs1558067
Ferritin	Brain	sQTL	sQTL_GTEx_Brain_Cerebellar_Hemisphere	1805	2.77008e-05	9	9	9	5.55199e-11	RNFT1	chr17:59954146:59956488:clu_12266:ENSG00000189050.15	rs1292046
Ferritin	Brain	sQTL	sQTL_GTEx_Brain_Cerebellum	1971	2.53678e-05	5	5	5	3.42602e-06	MUTYH	chr1:45329437:45330516:clu_45515:ENSG00000132781.17	rs12139364
Ferritin	Brain	sQTL	sQTL_GTEx_Brain_Cortex	1489	3.35796e-05	4	4	4	6.97744e-06	MGRN1	chr16:4683932:4688796:clu_13664:ENSG00000102858.12	rs841225
Ferritin	Brain	sQTL	sQTL_GTEx_Brain_Frontal_Cortex_BA9	1284	3.89408e-05	4	4	4	8.25763e-06	MUTYH	chr1:45329437:45330516:clu_39676:ENSG00000132781.17	rs12139364
Ferritin	Brain	sQTL	sQTL_GTEx_Brain_Hippocampus	983	5.08647e-05	3	3	3	2.14373e-06	MS4A7	chr11:60383288:60386717:clu_5328:ENSG00000166927.12	rs950802
Ferritin	Brain	sQTL	sQTL_GTEx_Brain_Hypothalamus	1127	4.43656e-05	6	6	6	1.12509e-06	GDPD1	chr17:59248785:59267041:clu_11421:ENSG00000153982.10	rs11869483
Ferritin	Brain	sQTL	sQTL_GTEx_Brain_Nucleus_accumbens_basal_ganglia	1388	3.60231e-05	3	3	3	5.74803e-07	MS4A7	chr11:60383288:60386717:clu_6012:ENSG00000166927.12	rs950802
Ferritin	Brain	sQTL	sQTL_GTEx_Brain_Putamen_basal_ganglia	1060	4.71698e-05	5	5	5	1.04317e-08	NOD1	chr7:30460041:30478606:clu_22905:ENSG00000106100.10	rs2190504
Ferritin	Brain	sQTL	sQTL_GTEx_Brain_Spinal_cord_cervical_c-1	938	5.33049e-05	4	4	4	8.68252e-07	MS4A7	chr11:60383288:60386717:clu_5095:ENSG00000166927.12	rs950802
Ferritin	Brain	sQTL	sQTL_GTEx_Brain_Substantia_nigra	725	6.89655e-05	2	2	2	2.11469e-05	MUTYH	chr1:45329437:45330516:clu_32472:ENSG00000132781.17	rs66732088
Ferritin	KidneyCortex	eQTL	eQTL_GTEx_Kidney_Cortex	262	0.00019084	1	1	1	8.00861e-05	BTNL3	ENSG00000168903.8	rs72494581
Ferritin	KidneyCortex	sQTL	sQTL_GTEx_Kidney_Cortex	460	0.000108696	2	2	2	1.94523e-08	NOD1	chr7:30460041:30478606:clu_19549:ENSG00000106100.10	rs2709801
Ferritin	Liver	eQTL	eQTL_GTEx_Liver	1560	3.20513e-05	6	6	6	1.5307e-08	TSPOAP1	ENSG00000005379.15	rs8263
Ferritin	Liver	sQTL	sQTL_GTEx_Liver	1192	4.19463e-05	11	11	11	4.08814e-10	TMPRSS6	chr22:37066962:37069073:clu_20165:ENSG00000187045.16	rs877908
Ferritin	Pituitary	eQTL	eQTL_GTEx_Pituitary	2407	2.07727e-05	10	10	10	1.25335e-15	ORMDL1	ENSG00000128699.13	rs6741074
Ferritin	Pituitary	sQTL	sQTL_GTEx_Pituitary	2047	2.4426e-05	8	8	8	8.45867e-12	NOD1	chr7:30460041:30478606:clu_31333:ENSG00000106100.10	rs2190504
Ferritin	Spleen	eQTL	eQTL_GTEx_Spleen	2968	1.68464e-05	9	9	9	7.40122e-13	SORD	ENSG00000140263.13	rs4774514
Ferritin	Spleen	sQTL	sQTL_GTEx_Spleen	2001	2.49875e-05	8	8	8	2.15195e-18	NOD1	chr7:30460041:30478606:clu_28614:ENSG00000106100.10	rs2529440

## Sheet: Table S8
trait	tissue	omics	qtl_name	probe_id	gene	chr	pos	top_snp	b_smr	se_smr	p_smr	p_heidi	nsnp_heidi	p_bonf_panel	M_panel	source_file
Delirium	Brain	eQTL	eQTL_BrainMeta	ENSG00000186567.13	CEACAM19	19	44673316	rs714948	0.107122	0.0232003	3.88835e-06	0.0443726	20	4.75556e-06	10514	Delirium Brain Pituitary eQTL.tsv
Delirium	Pituitary	eQTL	eQTL_GTEx_Pituitary	ENSG00000186567.12	CEACAM19	19	44666958	rs714948	0.142554	0.0334455	2.02338e-05	0.62119	14	2.0816e-05	2402	Delirium Brain Pituitary eQTL.tsv
Delirium	Brain	mQTL	mQTL_BrainMeta	cg02613937	TOMM40	19	44892040	rs59007384	-1.11716	0.19797	1.6706e-08	0.309564	10	3.42747e-06	14588	Delirium Brain Pituitary mQTL.tsv
Delirium	Blood	pQTL	pQTL_INTERVAL	APOE.5312.49.3	APOE	19	45410828	rs814573	1.78389	0.239779	1.00893e-13	0.0551571	17	8.11688e-05	616	Delirium Blood pQTL.tsv
Ferritin	Blood	eQTL	eQTL_eQTLGen	ENSG00000110911	SLC11A2	12	51003984	rs1095998	0.204454	0.0228582	3.73835e-19	0.0169099	20	4.50045e-06	11110	Ferritin Blood Spleen eQTL.tsv
Ferritin	Blood	eQTL	eQTL_eQTLGen	ENSG00000050426	LETMD1	12	51054193	rs7972608	-0.173048	0.0197065	1.61664e-18	0.0685324	20	4.50045e-06	11110	Ferritin Blood Spleen eQTL.tsv
Ferritin	Pituitary	eQTL	eQTL_GTEx_Pituitary	ENSG00000128699.13	ORMDL1	2	189770323	rs6741074	-0.0708801	0.00886102	1.25335e-15	0.0188474	20	2.07727e-05	2407	Ferritin Brain Pituitary eQTL.tsv
Ferritin	Blood	eQTL	eQTL_eQTLGen	ENSG00000101294	HM13	20	31546166	rs6119489	-0.0672057	0.00841461	1.38497e-15	0.404621	20	4.50045e-06	11110	Ferritin Blood Spleen eQTL.tsv
Ferritin	Brain	eQTL	eQTL_GTEx_Brain_Hypothalamus	ENSG00000108384.14	RAD51C	17	58692573	rs67014405	0.0700105	0.00939771	9.35287e-14	0.0192819	20	4.00962e-05	1247	Ferritin Brain Pituitary eQTL.tsv
Ferritin	Spleen	eQTL	eQTL_GTEx_Spleen	ENSG00000140263.13	SORD	15	45023104	rs4774514	0.211777	0.029529	7.40122e-13	0.0567763	17	1.68464e-05	2968	Ferritin Blood Spleen eQTL.tsv
Ferritin	Spleen	eQTL	eQTL_GTEx_Spleen	ENSG00000108384.14	RAD51C	17	58692573	rs28687626	-0.0856771	0.0124146	5.15287e-12	0.0175569	20	1.68464e-05	2968	Ferritin Blood Spleen eQTL.tsv
Ferritin	Brain	eQTL	eQTL_GTEx_Brain_Cerebellar_Hemisphere	ENSG00000128699.13	ORMDL1	2	189770323	rs10207346	-0.0876407	0.013108	2.29303e-11	0.0163762	20	1.83756e-05	2721	Ferritin Brain Pituitary eQTL.tsv
Ferritin	Brain	eQTL	eQTL_GTEx_Brain_Nucleus_accumbens_basal_ganglia	ENSG00000108384.14	RAD51C	17	58692573	rs12948424	0.0836703	0.012881	8.26812e-11	0.0247248	20	2.55232e-05	1959	Ferritin Brain Pituitary eQTL.tsv
Ferritin	Brain	eQTL	eQTL_GTEx_Brain_Frontal_Cortex_BA9	ENSG00000140263.13	SORD	15	45023104	rs4774514	0.155658	0.024505	2.12403e-10	0.329598	20	2.82326e-05	1771	Ferritin Brain Pituitary eQTL.tsv
Ferritin	Brain	eQTL	eQTL_GTEx_Brain_Spinal_cord_cervical_c-1	ENSG00000128699.13	ORMDL1	2	189770323	rs6756571	-0.0668404	0.0107499	5.04291e-10	0.533521	20	4.66418e-05	1072	Ferritin Brain Pituitary eQTL.tsv
Ferritin	Brain	eQTL	eQTL_GTEx_Brain_Nucleus_accumbens_basal_ganglia	ENSG00000140263.13	SORD	15	45023104	rs4774514	0.183845	0.029879	7.60355e-10	0.110375	6	2.55232e-05	1959	Ferritin Brain Pituitary eQTL.tsv
Ferritin	Brain	eQTL	eQTL_GTEx_Brain_Putamen_basal_ganglia	ENSG00000128699.13	ORMDL1	2	189770323	rs4667299	-0.0842756	0.0137635	9.17687e-10	0.0217615	20	2.98686e-05	1674	Ferritin Brain Pituitary eQTL.tsv
Ferritin	Brain	eQTL	eQTL_GTEx_Brain_Hippocampus	ENSG00000108384.14	RAD51C	17	58692573	rs10515159	0.116782	0.0192102	1.20801e-09	0.0242267	20	3.9093e-05	1279	Ferritin Brain Pituitary eQTL.tsv
Ferritin	Brain	eQTL	eQTL_GTEx_Brain_Nucleus_accumbens_basal_ganglia	ENSG00000187045.16	TMPRSS6	22	37065436	rs5756505	0.0902031	0.0152087	3.01063e-09	0.162388	20	2.55232e-05	1959	Ferritin Brain Pituitary eQTL.tsv
Ferritin	Brain	eQTL	eQTL_GTEx_Brain_Hippocampus	ENSG00000128699.13	ORMDL1	2	189770323	rs2289226	-0.0847177	0.0143506	3.56072e-09	0.0504351	20	3.9093e-05	1279	Ferritin Brain Pituitary eQTL.tsv
Ferritin	Blood	eQTL	eQTL_eQTLGen	ENSG00000174136	RGMB	5	98783646	rs331552	0.0469049	0.00801984	4.95688e-09	0.0321333	20	4.50045e-06	11110	Ferritin Blood Spleen eQTL.tsv
Ferritin	Blood	eQTL	eQTL_eQTLGen	ENSG00000073969	NSF	17	46674066	rs62074125	-0.0929813	0.0159777	5.90483e-09	0.368537	20	4.50045e-06	11110	Ferritin Blood Spleen eQTL.tsv
Ferritin	Blood	eQTL	eQTL_eQTLGen	ENSG00000109920	FNBP4	11	47741968	rs11039337	0.147463	0.0256795	9.33173e-09	0.0464509	20	4.50045e-06	11110	Ferritin Blood Spleen eQTL.tsv
Ferritin	Brain	eQTL	eQTL_GTEx_Brain_Cerebellar_Hemisphere	ENSG00000163811.11	WDR43	2	28894643	rs4666145	-0.0822374	0.0144106	1.1516e-08	0.522291	18	1.83756e-05	2721	Ferritin Brain Pituitary eQTL.tsv
Ferritin	Blood	eQTL	eQTL_eQTLGen	ENSG00000166927	MS4A7	11	60387218	rs7935082	-0.0833613	0.01462	1.18506e-08	0.398804	20	4.50045e-06	11110	Ferritin Blood Spleen eQTL.tsv
Ferritin	Liver	eQTL	eQTL_GTEx_Liver	ENSG00000005379.15	TSPOAP1	17	58301231	rs8263	-0.141957	0.0250892	1.5307e-08	0.0249668	20	3.20513e-05	1560	Ferritin Liver Kidney eQTL.tsv
Ferritin	Pituitary	eQTL	eQTL_GTEx_Pituitary	ENSG00000171763.18	SPATA5L1	15	45402331	rs60476496	-0.0432294	0.00764142	1.53818e-08	0.0947135	20	2.07727e-05	2407	Ferritin Brain Pituitary eQTL.tsv
Ferritin	Liver	eQTL	eQTL_GTEx_Liver	ENSG00000175164.13	ABO	9	133250401	rs600038	-0.0783975	0.0139123	1.7495e-08	0.0344074	16	3.20513e-05	1560	Ferritin Liver Kidney eQTL.tsv
Ferritin	Blood	eQTL	eQTL_eQTLGen	ENSG00000166928	MS4A14	11	60398143	rs3816270	0.0288588	0.00518795	2.65688e-08	0.411403	20	4.50045e-06	11110	Ferritin Blood Spleen eQTL.tsv
Ferritin	Brain	eQTL	eQTL_GTEx_Brain_Caudate_basal_ganglia	ENSG00000128309.16	MPST	22	37019641	rs5756487	0.133369	0.023978	2.66468e-08	0.463634	20	2.42718e-05	2060	Ferritin Brain Pituitary eQTL.tsv
Ferritin	Brain	eQTL	eQTL_BrainMeta	ENSG00000166928.11	MS4A14	11	60398143	rs950803	0.0298942	0.00539578	3.01971e-08	0.116981	20	4.7533e-06	10519	Ferritin Brain Pituitary eQTL.tsv
Ferritin	Brain	eQTL	eQTL_GTEx_Brain_Anterior_cingulate_cortex_BA24	ENSG00000128699.13	ORMDL1	2	189770323	rs2017410	-0.0775746	0.0140461	3.33563e-08	0.0217615	19	4.329e-05	1155	Ferritin Brain Pituitary eQTL.tsv
Ferritin	Brain	eQTL	eQTL_GTEx_Brain_Cerebellum	ENSG00000140263.13	SORD	15	45023104	rs4774514	0.154195	0.0279205	3.33939e-08	0.615753	20	1.47275e-05	3395	Ferritin Brain Pituitary eQTL.tsv
Ferritin	Brain	eQTL	eQTL_GTEx_Brain_Cerebellar_Hemisphere	ENSG00000140263.13	SORD	15	45023104	rs4774514	0.180209	0.0327318	3.67863e-08	0.163435	13	1.83756e-05	2721	Ferritin Brain Pituitary eQTL.tsv
Ferritin	Brain	eQTL	eQTL_BrainMeta	ENSG00000174485.16	DENND4A	15	65725170	rs1061554	-0.0510877	0.00928876	3.79907e-08	0.161563	20	4.7533e-06	10519	Ferritin Brain Pituitary eQTL.tsv
Ferritin	Brain	eQTL	eQTL_GTEx_Brain_Nucleus_accumbens_basal_ganglia	ENSG00000189350.12	TOGARAM2	2	28956611	rs74175081	0.0411099	0.00748985	4.04785e-08	0.0154294	20	2.55232e-05	1959	Ferritin Brain Pituitary eQTL.tsv
Ferritin	Brain	eQTL	eQTL_BrainMeta	ENSG00000103199.14	ZNF500	16	4757931	rs12599765	0.0387025	0.0070583	4.17555e-08	0.328419	20	4.7533e-06	10519	Ferritin Brain Pituitary eQTL.tsv
Ferritin	Blood	eQTL	eQTL_eQTLGen	ENSG00000104154	SLC30A4	15	45501180	rs1554521	0.388608	0.0712276	4.87355e-08	0.177662	20	4.50045e-06	11110	Ferritin Blood Spleen eQTL.tsv
Ferritin	Brain	eQTL	eQTL_GTEx_Brain_Cerebellum	ENSG00000103199.13	ZNF500	16	4748239	rs3747603	0.0333794	0.00615531	5.86504e-08	0.705252	20	1.47275e-05	3395	Ferritin Brain Pituitary eQTL.tsv
Ferritin	Brain	eQTL	eQTL_BrainMeta	ENSG00000115107.20	STEAP3	2	119244742	rs838108	-0.0402223	0.00752065	8.88075e-08	0.246157	20	4.7533e-06	10519	Ferritin Brain Pituitary eQTL.tsv
Ferritin	Pituitary	eQTL	eQTL_GTEx_Pituitary	ENSG00000108384.14	RAD51C	17	58692573	rs35082010	0.099563	0.0187231	1.05116e-07	0.175195	12	2.07727e-05	2407	Ferritin Brain Pituitary eQTL.tsv
Ferritin	Blood	eQTL	eQTL_eQTLGen	ENSG00000074603	DPP8	15	65480084	rs12594547	0.126534	0.0242229	1.75356e-07	0.117604	20	4.50045e-06	11110	Ferritin Blood Spleen eQTL.tsv
Ferritin	Pituitary	eQTL	eQTL_GTEx_Pituitary	ENSG00000103199.13	ZNF500	16	4748239	rs12599765	0.0308738	0.00592253	1.85867e-07	0.717907	20	2.07727e-05	2407	Ferritin Brain Pituitary eQTL.tsv
Ferritin	Spleen	eQTL	eQTL_GTEx_Spleen	ENSG00000166928.10	MS4A14	11	60396014	rs950803	0.0255838	0.00493103	2.12199e-07	0.134367	20	1.68464e-05	2968	Ferritin Blood Spleen eQTL.tsv
Ferritin	Blood	eQTL	eQTL_eQTLGen	ENSG00000134852	CLOCK	4	55487406	rs11133386	-0.0775302	0.0150393	2.53413e-07	0.370693	20	4.50045e-06	11110	Ferritin Blood Spleen eQTL.tsv
Ferritin	Brain	eQTL	eQTL_GTEx_Brain_Caudate_basal_ganglia	ENSG00000176920.11	FUT2	19	48695971	rs571689	-0.0613616	0.0120914	3.87852e-07	0.0407189	20	2.42718e-05	2060	Ferritin Brain Pituitary eQTL.tsv
Ferritin	Brain	eQTL	eQTL_GTEx_Brain_Cerebellar_Hemisphere	ENSG00000103199.13	ZNF500	16	4748239	rs12599765	0.0300789	0.0059544	4.38243e-07	0.55268	20	1.83756e-05	2721	Ferritin Brain Pituitary eQTL.tsv
Ferritin	Pituitary	eQTL	eQTL_GTEx_Pituitary	ENSG00000166928.10	MS4A14	11	60396014	rs4290252	0.0354456	0.0070171	4.38784e-07	0.153959	20	2.07727e-05	2407	Ferritin Brain Pituitary eQTL.tsv
Ferritin	Brain	eQTL	eQTL_GTEx_Brain_Putamen_basal_ganglia	ENSG00000128309.16	MPST	22	37019641	rs5756489	0.128746	0.0255149	4.51337e-07	0.0143923	20	2.98686e-05	1674	Ferritin Brain Pituitary eQTL.tsv
Ferritin	Blood	eQTL	eQTL_eQTLGen	ENSG00000214022	REPIN1	7	150371116	rs1132261	0.0666506	0.0132415	4.81701e-07	0.0993157	20	4.50045e-06	11110	Ferritin Blood Spleen eQTL.tsv
Ferritin	Blood	eQTL	eQTL_eQTLGen	ENSG00000132781	MUTYH	1	45335028	rs12739418	0.0649401	0.0129697	5.52646e-07	0.516781	20	4.50045e-06	11110	Ferritin Blood Spleen eQTL.tsv
Ferritin	Brain	eQTL	eQTL_BrainMeta	ENSG00000214022.11	REPIN1	7	150371117	rs35435439	0.0366459	0.00733397	5.83113e-07	0.0899494	20	4.7533e-06	10519	Ferritin Brain Pituitary eQTL.tsv
Ferritin	Brain	eQTL	eQTL_GTEx_Brain_Amygdala	ENSG00000189350.12	TOGARAM2	2	28956611	rs7569310	0.0394847	0.00791289	6.04043e-07	0.0387467	20	6.51042e-05	768	Ferritin Brain Pituitary eQTL.tsv
Ferritin	Pituitary	eQTL	eQTL_GTEx_Pituitary	ENSG00000108443.13	RPS6KB1	17	59893046	rs7221472	-0.153946	0.0309124	6.35585e-07	0.0105189	6	2.07727e-05	2407	Ferritin Brain Pituitary eQTL.tsv
Ferritin	Brain	eQTL	eQTL_BrainMeta	ENSG00000134851.13	TMEM165	4	55424677	rs7677952	0.0321714	0.00646029	6.36281e-07	0.920261	20	4.7533e-06	10519	Ferritin Brain Pituitary eQTL.tsv
Ferritin	Brain	eQTL	eQTL_BrainMeta	ENSG00000124205.18	EDN3	20	59313217	rs197184	-0.0404805	0.00815949	7.00743e-07	0.533106	15	4.7533e-06	10519	Ferritin Brain Pituitary eQTL.tsv
Ferritin	Blood	eQTL	eQTL_eQTLGen	ENSG00000171552	BCL2L1	20	31694220	rs6088962	0.357403	0.0720818	7.11116e-07	0.0495301	20	4.50045e-06	11110	Ferritin Blood Spleen eQTL.tsv
Ferritin	Blood	eQTL	eQTL_eQTLGen	ENSG00000124657	OR2B6	6	27957712	rs13214703	-0.578295	0.116801	7.37951e-07	0.103032	12	4.50045e-06	11110	Ferritin Blood Spleen eQTL.tsv
Ferritin	Brain	eQTL	eQTL_BrainMeta	ENSG00000134569.10	LRP4	11	46887679	rs12417519	0.0384392	0.00778395	7.882e-07	0.0385576	20	4.7533e-06	10519	Ferritin Brain Pituitary eQTL.tsv
Ferritin	Spleen	eQTL	eQTL_GTEx_Spleen	ENSG00000189050.15	RNFT1	17	59952240	rs76419616	0.168197	0.0340788	7.99337e-07	0.0879863	9	1.68464e-05	2968	Ferritin Blood Spleen eQTL.tsv
Ferritin	Brain	eQTL	eQTL_GTEx_Brain_Spinal_cord_cervical_c-1	ENSG00000171763.18	SPATA5L1	15	45402331	rs1618874	-0.037013	0.0075026	8.08293e-07	0.0351446	18	4.66418e-05	1072	Ferritin Brain Pituitary eQTL.tsv
Ferritin	Liver	eQTL	eQTL_GTEx_Liver	ENSG00000171056.7	SOX7	8	10723768	rs6999206	0.0717849	0.0145826	8.53901e-07	0.0739554	20	3.20513e-05	1560	Ferritin Liver Kidney eQTL.tsv
Ferritin	Blood	eQTL	eQTL_eQTLGen	ENSG00000102858	MGRN1	16	4653734	rs841228	-0.0465593	0.00949886	9.50737e-07	0.294343	20	4.50045e-06	11110	Ferritin Blood Spleen eQTL.tsv
Ferritin	Brain	eQTL	eQTL_GTEx_Brain_Cortex	ENSG00000171763.18	SPATA5L1	15	45402331	rs7402632	-0.0447302	0.00915344	1.02536e-06	0.190853	19	2.09118e-05	2391	Ferritin Brain Pituitary eQTL.tsv
Ferritin	Brain	eQTL	eQTL_GTEx_Brain_Nucleus_accumbens_basal_ganglia	ENSG00000103199.13	ZNF500	16	4748239	rs62036067	0.042387	0.00870608	1.12356e-06	0.917067	20	2.55232e-05	1959	Ferritin Brain Pituitary eQTL.tsv
Ferritin	Brain	eQTL	eQTL_GTEx_Brain_Putamen_basal_ganglia	ENSG00000005379.15	TSPOAP1	17	58301231	rs1859400	0.108134	0.0222584	1.18495e-06	0.0915669	11	2.98686e-05	1674	Ferritin Brain Pituitary eQTL.tsv
Ferritin	Blood	eQTL	eQTL_eQTLGen	ENSG00000004534	RBM6	3	50020026	rs2245365	-0.0206044	0.00424398	1.20399e-06	0.147818	20	4.50045e-06	11110	Ferritin Blood Spleen eQTL.tsv
Ferritin	Brain	eQTL	eQTL_GTEx_Brain_Nucleus_accumbens_basal_ganglia	ENSG00000142233.11	NTN5	19	48661407	rs601338	-0.0683336	0.0141059	1.27049e-06	0.359181	20	2.55232e-05	1959	Ferritin Brain Pituitary eQTL.tsv
Ferritin	Brain	eQTL	eQTL_GTEx_Brain_Caudate_basal_ganglia	ENSG00000103199.13	ZNF500	16	4748239	rs3747603	0.0378004	0.00780765	1.28893e-06	0.937027	20	2.42718e-05	2060	Ferritin Brain Pituitary eQTL.tsv
Ferritin	Brain	eQTL	eQTL_GTEx_Brain_Caudate_basal_ganglia	ENSG00000005379.15	TSPOAP1	17	58301231	rs1859400	0.111187	0.0229678	1.29187e-06	0.080078	10	2.42718e-05	2060	Ferritin Brain Pituitary eQTL.tsv
Ferritin	Liver	eQTL	eQTL_GTEx_Liver	ENSG00000166928.10	MS4A14	11	60396014	rs3816270	0.0274749	0.00568503	1.34588e-06	0.349639	20	3.20513e-05	1560	Ferritin Liver Kidney eQTL.tsv
Ferritin	Brain	eQTL	eQTL_BrainMeta	ENSG00000149485.19	FADS1	11	61814472	rs174537	0.0265754	0.00549913	1.34722e-06	0.131459	20	4.7533e-06	10519	Ferritin Brain Pituitary eQTL.tsv
Ferritin	Blood	eQTL	eQTL_eQTLGen	ENSG00000149485	FADS1	11	61814472	rs61896141	-0.0361696	0.00751737	1.49822e-06	0.104838	20	4.50045e-06	11110	Ferritin Blood Spleen eQTL.tsv
Ferritin	Brain	eQTL	eQTL_GTEx_Brain_Putamen_basal_ganglia	ENSG00000103199.13	ZNF500	16	4748239	rs3747603	0.0384217	0.00799666	1.54974e-06	0.836843	20	2.98686e-05	1674	Ferritin Brain Pituitary eQTL.tsv
Ferritin	Blood	eQTL	eQTL_eQTLGen	ENSG00000182179	UBA7	3	49809581	rs7374277	-0.0263207	0.00549191	1.64609e-06	0.0387812	20	4.50045e-06	11110	Ferritin Blood Spleen eQTL.tsv
Ferritin	Brain	eQTL	eQTL_BrainMeta	ENSG00000004534.15	RBM6	3	50020026	rs2245365	-0.0180845	0.00377343	1.64638e-06	0.290934	20	4.7533e-06	10519	Ferritin Brain Pituitary eQTL.tsv
Ferritin	Brain	eQTL	eQTL_GTEx_Brain_Putamen_basal_ganglia	ENSG00000176920.11	FUT2	19	48695971	rs2548459	-0.0512055	0.0106904	1.66905e-06	0.214186	19	2.98686e-05	1674	Ferritin Brain Pituitary eQTL.tsv
Ferritin	Spleen	eQTL	eQTL_GTEx_Spleen	ENSG00000142233.11	NTN5	19	48661407	rs281377	-0.064769	0.0135403	1.72321e-06	0.0781927	19	1.68464e-05	2968	Ferritin Blood Spleen eQTL.tsv
Ferritin	Blood	eQTL	eQTL_eQTLGen	ENSG00000170180	GYPA	4	144125027	rs13107492	-0.10931	0.0228924	1.79754e-06	0.17467	20	4.50045e-06	11110	Ferritin Blood Spleen eQTL.tsv
Ferritin	Blood	eQTL	eQTL_eQTLGen	ENSG00000136448	NMT1	17	45033504	rs9899380	-0.083339	0.0175307	1.99544e-06	0.0118973	20	4.50045e-06	11110	Ferritin Blood Spleen eQTL.tsv
Ferritin	Brain	eQTL	eQTL_BrainMeta	ENSG00000102858.13	MGRN1	16	4653733	rs841225	-0.0161405	0.00341508	2.28729e-06	0.0758041	20	4.7533e-06	10519	Ferritin Brain Pituitary eQTL.tsv
Ferritin	Brain	eQTL	eQTL_GTEx_Brain_Hypothalamus	ENSG00000166928.10	MS4A14	11	60396014	rs4939348	0.0427559	0.00909586	2.59416e-06	0.0652808	20	4.00962e-05	1247	Ferritin Brain Pituitary eQTL.tsv
Ferritin	Brain	eQTL	eQTL_GTEx_Brain_Cortex	ENSG00000103199.13	ZNF500	16	4748239	rs9673738	0.0418312	0.00893138	2.81843e-06	0.826022	20	2.09118e-05	2391	Ferritin Brain Pituitary eQTL.tsv
Ferritin	Brain	eQTL	eQTL_GTEx_Brain_Cerebellum	ENSG00000149485.18	FADS1	11	61799625	rs174561	0.0198887	0.00424906	2.85872e-06	0.53035	20	1.47275e-05	3395	Ferritin Brain Pituitary eQTL.tsv
Ferritin	Brain	eQTL	eQTL_BrainMeta	ENSG00000161999.13	JMJD8	16	683099	rs6597	0.0455135	0.00975531	3.07853e-06	0.020167	20	4.7533e-06	10519	Ferritin Brain Pituitary eQTL.tsv
Ferritin	Blood	eQTL	eQTL_eQTLGen	ENSG00000244405	ETV5	3	186078316	rs4234589	0.0839505	0.0181089	3.55447e-06	0.0368701	20	4.50045e-06	11110	Ferritin Blood Spleen eQTL.tsv
Ferritin	Brain	eQTL	eQTL_GTEx_Brain_Cerebellum	ENSG00000102858.12	MGRN1	16	4616493	rs841225	-0.013901	0.00301367	3.97576e-06	0.166563	20	1.47275e-05	3395	Ferritin Brain Pituitary eQTL.tsv
Ferritin	Spleen	eQTL	eQTL_GTEx_Spleen	ENSG00000103199.13	ZNF500	16	4748239	rs2061212	0.0367775	0.00797812	4.03073e-06	0.45902	20	1.68464e-05	2968	Ferritin Blood Spleen eQTL.tsv
Ferritin	Brain	eQTL	eQTL_GTEx_Brain_Hypothalamus	ENSG00000176909.11	MAMSTR	19	48712742	rs2287921	-0.0383283	0.00831605	4.04693e-06	0.013458	20	4.00962e-05	1247	Ferritin Brain Pituitary eQTL.tsv
Ferritin	Blood	eQTL	eQTL_eQTLGen	ENSG00000134825	TMEM258	11	61780652	rs174538	-0.0482863	0.0105204	4.43735e-06	0.0358208	20	4.50045e-06	11110	Ferritin Blood Spleen eQTL.tsv
Ferritin	Brain	eQTL	eQTL_GTEx_Brain_Hypothalamus	ENSG00000142233.11	NTN5	19	48661407	rs281380	-0.0607855	0.013273	4.65817e-06	0.250221	20	4.00962e-05	1247	Ferritin Brain Pituitary eQTL.tsv
Ferritin	Brain	eQTL	eQTL_GTEx_Brain_Cerebellum	ENSG00000004534.14	RBM6	3	49940007	rs4688756	-0.0239387	0.00523442	4.80033e-06	0.0931086	20	1.47275e-05	3395	Ferritin Brain Pituitary eQTL.tsv
Ferritin	Brain	eQTL	eQTL_GTEx_Brain_Cerebellar_Hemisphere	ENSG00000103742.11	IGDCC4	15	65381464	rs28405186	0.0282355	0.00617412	4.80315e-06	0.0661477	20	1.83756e-05	2721	Ferritin Brain Pituitary eQTL.tsv
Ferritin	Spleen	eQTL	eQTL_GTEx_Spleen	ENSG00000102858.12	MGRN1	16	4616493	rs841225	-0.020202	0.00443632	5.26905e-06	0.0693071	20	1.68464e-05	2968	Ferritin Blood Spleen eQTL.tsv
Ferritin	Brain	eQTL	eQTL_GTEx_Brain_Cerebellar_Hemisphere	ENSG00000102858.12	MGRN1	16	4616493	rs841225	-0.0154455	0.00339774	5.47247e-06	0.166999	20	1.83756e-05	2721	Ferritin Brain Pituitary eQTL.tsv
Ferritin	Brain	eQTL	eQTL_GTEx_Brain_Cerebellum	ENSG00000164078.12	MST1R	3	49887002	rs9848497	0.0315186	0.0069369	5.52962e-06	0.0133048	20	1.47275e-05	3395	Ferritin Brain Pituitary eQTL.tsv
Ferritin	Brain	eQTL	eQTL_GTEx_Brain_Caudate_basal_ganglia	ENSG00000102858.12	MGRN1	16	4616493	rs841225	-0.0197592	0.00435244	5.63067e-06	0.0206507	20	2.42718e-05	2060	Ferritin Brain Pituitary eQTL.tsv
Ferritin	Pituitary	eQTL	eQTL_GTEx_Pituitary	ENSG00000102858.12	MGRN1	16	4616493	rs841225	-0.0215986	0.00475803	5.64162e-06	0.448174	20	2.07727e-05	2407	Ferritin Brain Pituitary eQTL.tsv
Ferritin	Brain	eQTL	eQTL_GTEx_Brain_Cortex	ENSG00000102858.12	MGRN1	16	4616493	rs841225	-0.0248055	0.00546794	5.71858e-06	0.0763588	20	2.09118e-05	2391	Ferritin Brain Pituitary eQTL.tsv
Ferritin	Liver	eQTL	eQTL_GTEx_Liver	ENSG00000189350.12	TOGARAM2	2	28956611	rs74175081	0.0589793	0.0130022	5.73033e-06	0.0138646	17	3.20513e-05	1560	Ferritin Liver Kidney eQTL.tsv
Ferritin	Brain	eQTL	eQTL_GTEx_Brain_Hypothalamus	ENSG00000103199.13	ZNF500	16	4748239	rs963712	0.0393978	0.0087064	6.0353e-06	0.897311	20	4.00962e-05	1247	Ferritin Brain Pituitary eQTL.tsv
Ferritin	Brain	eQTL	eQTL_GTEx_Brain_Cortex	ENSG00000004534.14	RBM6	3	49940007	rs4688756	-0.0272406	0.00602917	6.2385e-06	0.14055	20	2.09118e-05	2391	Ferritin Brain Pituitary eQTL.tsv
Ferritin	Pituitary	eQTL	eQTL_GTEx_Pituitary	ENSG00000004534.14	RBM6	3	49940007	rs11130234	-0.0235334	0.00521643	6.44023e-06	0.35644	20	2.07727e-05	2407	Ferritin Brain Pituitary eQTL.tsv
Ferritin	Brain	eQTL	eQTL_GTEx_Brain_Substantia_nigra	ENSG00000171763.18	SPATA5L1	15	45402331	rs1346266	-0.0393863	0.00874157	6.61746e-06	0.0845155	10	7.18391e-05	696	Ferritin Brain Pituitary eQTL.tsv
Ferritin	Brain	eQTL	eQTL_GTEx_Brain_Putamen_basal_ganglia	ENSG00000102858.12	MGRN1	16	4616493	rs841225	-0.0212937	0.00474818	7.30473e-06	0.123152	20	2.98686e-05	1674	Ferritin Brain Pituitary eQTL.tsv
Ferritin	Brain	eQTL	eQTL_GTEx_Brain_Hypothalamus	ENSG00000102858.12	MGRN1	16	4616493	rs841225	-0.0194966	0.00435945	7.73981e-06	0.453799	20	4.00962e-05	1247	Ferritin Brain Pituitary eQTL.tsv
Ferritin	Brain	eQTL	eQTL_GTEx_Brain_Nucleus_accumbens_basal_ganglia	ENSG00000102858.12	MGRN1	16	4616493	rs841225	-0.0238157	0.00532816	7.82989e-06	0.184816	20	2.55232e-05	1959	Ferritin Brain Pituitary eQTL.tsv
Ferritin	Brain	eQTL	eQTL_GTEx_Brain_Anterior_cingulate_cortex_BA24	ENSG00000171763.18	SPATA5L1	15	45402331	rs1145085	-0.0469124	0.010503	7.94814e-06	0.360037	11	4.329e-05	1155	Ferritin Brain Pituitary eQTL.tsv
Ferritin	Brain	eQTL	eQTL_GTEx_Brain_Spinal_cord_cervical_c-1	ENSG00000102858.12	MGRN1	16	4616493	rs841225	-0.0185516	0.00415517	8.01775e-06	0.305023	20	4.66418e-05	1072	Ferritin Brain Pituitary eQTL.tsv
Ferritin	Brain	eQTL	eQTL_GTEx_Brain_Nucleus_accumbens_basal_ganglia	ENSG00000176909.11	MAMSTR	19	48712742	rs676388	-0.0636548	0.0142716	8.18605e-06	0.130532	20	2.55232e-05	1959	Ferritin Brain Pituitary eQTL.tsv
Ferritin	Brain	eQTL	eQTL_GTEx_Brain_Hippocampus	ENSG00000166928.10	MS4A14	11	60396014	rs6591578	0.0455435	0.0102133	8.22625e-06	0.0338427	20	3.9093e-05	1279	Ferritin Brain Pituitary eQTL.tsv
Ferritin	Brain	eQTL	eQTL_GTEx_Brain_Cerebellar_Hemisphere	ENSG00000149485.18	FADS1	11	61799625	rs174562	0.0225649	0.00508391	9.05921e-06	0.125758	20	1.83756e-05	2721	Ferritin Brain Pituitary eQTL.tsv
Ferritin	Brain	eQTL	eQTL_GTEx_Brain_Nucleus_accumbens_basal_ganglia	ENSG00000004534.14	RBM6	3	49940007	rs2245365	-0.0367632	0.00830151	9.48916e-06	0.240239	20	2.55232e-05	1959	Ferritin Brain Pituitary eQTL.tsv
Ferritin	Brain	eQTL	eQTL_GTEx_Brain_Hippocampus	ENSG00000176909.11	MAMSTR	19	48712742	rs584768	-0.0542503	0.0122568	9.5926e-06	0.158063	20	3.9093e-05	1279	Ferritin Brain Pituitary eQTL.tsv
Ferritin	Brain	eQTL	eQTL_GTEx_Brain_Frontal_Cortex_BA9	ENSG00000102858.12	MGRN1	16	4616493	rs1045518	-0.0262841	0.0059585	1.02799e-05	0.280595	20	2.82326e-05	1771	Ferritin Brain Pituitary eQTL.tsv
Ferritin	Brain	eQTL	eQTL_GTEx_Brain_Cerebellar_Hemisphere	ENSG00000142233.11	NTN5	19	48661407	rs584768	-0.0628487	0.0142552	1.03935e-05	0.445057	12	1.83756e-05	2721	Ferritin Brain Pituitary eQTL.tsv
Ferritin	Brain	eQTL	eQTL_GTEx_Brain_Cerebellum	ENSG00000103742.11	IGDCC4	15	65381464	rs28405186	0.0313097	0.00710614	1.05295e-05	0.177003	20	1.47275e-05	3395	Ferritin Brain Pituitary eQTL.tsv
Ferritin	Brain	eQTL	eQTL_GTEx_Brain_Hippocampus	ENSG00000102858.12	MGRN1	16	4616493	rs841225	-0.0257569	0.00585334	1.08067e-05	0.390056	20	3.9093e-05	1279	Ferritin Brain Pituitary eQTL.tsv
Ferritin	Brain	eQTL	eQTL_GTEx_Brain_Putamen_basal_ganglia	ENSG00000176909.11	MAMSTR	19	48712742	rs35866622	-0.0378565	0.00860316	1.08099e-05	0.0144152	20	2.98686e-05	1674	Ferritin Brain Pituitary eQTL.tsv
Ferritin	Spleen	eQTL	eQTL_GTEx_Spleen	ENSG00000158825.5	CDA	1	20588948	rs477190	-0.0852617	0.0193828	1.08838e-05	0.666227	17	1.68464e-05	2968	Ferritin Blood Spleen eQTL.tsv
Ferritin	Brain	eQTL	eQTL_GTEx_Brain_Cortex	ENSG00000142233.11	NTN5	19	48661407	rs8112983	-0.0450827	0.0102596	1.11174e-05	0.0475623	20	2.09118e-05	2391	Ferritin Brain Pituitary eQTL.tsv
Ferritin	Brain	eQTL	eQTL_GTEx_Brain_Cortex	ENSG00000149485.18	FADS1	11	61799625	rs174560	0.0553268	0.0126128	1.15163e-05	0.137287	20	2.09118e-05	2391	Ferritin Brain Pituitary eQTL.tsv
Ferritin	Brain	eQTL	eQTL_GTEx_Brain_Substantia_nigra	ENSG00000102858.12	MGRN1	16	4616493	rs841225	-0.0162416	0.00370455	1.16393e-05	0.497642	20	7.18391e-05	696	Ferritin Brain Pituitary eQTL.tsv
Ferritin	Pituitary	eQTL	eQTL_GTEx_Pituitary	ENSG00000176920.11	FUT2	19	48695971	rs281395	0.052776	0.0120506	1.18941e-05	0.0863326	20	2.07727e-05	2407	Ferritin Brain Pituitary eQTL.tsv
Ferritin	Brain	eQTL	eQTL_GTEx_Brain_Nucleus_accumbens_basal_ganglia	ENSG00000176920.11	FUT2	19	48695971	rs838145	-0.0429096	0.00980576	1.20903e-05	0.0206037	20	2.55232e-05	1959	Ferritin Brain Pituitary eQTL.tsv
Ferritin	Brain	eQTL	eQTL_GTEx_Brain_Frontal_Cortex_BA9	ENSG00000004534.14	RBM6	3	49940007	rs2240329	-0.0377704	0.00863924	1.23136e-05	0.161588	20	2.82326e-05	1771	Ferritin Brain Pituitary eQTL.tsv
Ferritin	Brain	eQTL	eQTL_GTEx_Brain_Caudate_basal_ganglia	ENSG00000004534.14	RBM6	3	49940007	rs2240329	-0.0406268	0.00930487	1.26438e-05	0.147272	20	2.42718e-05	2060	Ferritin Brain Pituitary eQTL.tsv
Ferritin	Brain	eQTL	eQTL_GTEx_Brain_Cerebellum	ENSG00000164068.15	RNF123	3	49689502	rs10865958	0.0411652	0.00947856	1.40562e-05	0.368621	20	1.47275e-05	3395	Ferritin Brain Pituitary eQTL.tsv
Ferritin	Pituitary	eQTL	eQTL_GTEx_Pituitary	ENSG00000110514.19	MADD	11	47269161	rs10501320	0.0518184	0.0119665	1.48917e-05	0.0229917	20	2.07727e-05	2407	Ferritin Brain Pituitary eQTL.tsv
Ferritin	Brain	eQTL	eQTL_GTEx_Brain_Substantia_nigra	ENSG00000166928.10	MS4A14	11	60396014	rs60334615	0.0431989	0.0099941	1.5431e-05	0.54605	20	7.18391e-05	696	Ferritin Brain Pituitary eQTL.tsv
Ferritin	Spleen	eQTL	eQTL_GTEx_Spleen	ENSG00000113303.11	BTNL8	5	180899077	rs72494581	-0.0191786	0.00444711	1.61351e-05	0.274592	20	1.68464e-05	2968	Ferritin Blood Spleen eQTL.tsv
Ferritin	Brain	eQTL	eQTL_GTEx_Brain_Caudate_basal_ganglia	ENSG00000101306.10	MYLK2	20	31819308	rs7265413	0.0750349	0.0174026	1.61994e-05	0.0386859	20	2.42718e-05	2060	Ferritin Brain Pituitary eQTL.tsv
Ferritin	Brain	eQTL	eQTL_GTEx_Brain_Frontal_Cortex_BA9	ENSG00000166928.10	MS4A14	11	60396014	rs4290252	0.0437788	0.010182	1.71099e-05	0.0657064	16	2.82326e-05	1771	Ferritin Brain Pituitary eQTL.tsv
Ferritin	Brain	eQTL	eQTL_GTEx_Brain_Putamen_basal_ganglia	ENSG00000166928.10	MS4A14	11	60396014	rs10736704	0.041817	0.00973398	1.73919e-05	0.0525099	20	2.98686e-05	1674	Ferritin Brain Pituitary eQTL.tsv
Ferritin	Brain	eQTL	eQTL_GTEx_Brain_Spinal_cord_cervical_c-1	ENSG00000103199.13	ZNF500	16	4748239	rs921863	0.0527591	0.0122931	1.77258e-05	0.454629	16	4.66418e-05	1072	Ferritin Brain Pituitary eQTL.tsv
Ferritin	Liver	eQTL	eQTL_GTEx_Liver	ENSG00000004534.14	RBM6	3	49940007	rs1317154	-0.0370246	0.00863984	1.82459e-05	0.104025	20	3.20513e-05	1560	Ferritin Liver Kidney eQTL.tsv
Ferritin	Brain	eQTL	eQTL_GTEx_Brain_Anterior_cingulate_cortex_BA24	ENSG00000102858.12	MGRN1	16	4616493	rs844488	-0.0261018	0.00609651	1.85688e-05	0.177564	20	4.329e-05	1155	Ferritin Brain Pituitary eQTL.tsv
Ferritin	Brain	eQTL	eQTL_GTEx_Brain_Nucleus_accumbens_basal_ganglia	ENSG00000166928.10	MS4A14	11	60396014	rs7123266	0.0336979	0.0078808	1.90324e-05	0.0926082	20	2.55232e-05	1959	Ferritin Brain Pituitary eQTL.tsv
Ferritin	Brain	eQTL	eQTL_GTEx_Brain_Hypothalamus	ENSG00000189350.12	TOGARAM2	2	28956611	rs78997274	0.062785	0.0146931	1.92788e-05	0.0386298	20	4.00962e-05	1247	Ferritin Brain Pituitary eQTL.tsv
Ferritin	Brain	eQTL	eQTL_GTEx_Brain_Cortex	ENSG00000174136.11	RGMB	5	98768650	rs2662258	0.0610103	0.0142972	1.9785e-05	0.0106204	20	2.09118e-05	2391	Ferritin Brain Pituitary eQTL.tsv
Ferritin	Brain	eQTL	eQTL_GTEx_Brain_Amygdala	ENSG00000102858.12	MGRN1	16	4616493	rs841225	-0.0237709	0.00558248	2.0615e-05	0.659293	20	6.51042e-05	768	Ferritin Brain Pituitary eQTL.tsv
Ferritin	Brain	eQTL	eQTL_GTEx_Brain_Putamen_basal_ganglia	ENSG00000004534.14	RBM6	3	49940007	rs2240329	-0.036618	0.00860534	2.08801e-05	0.614841	20	2.98686e-05	1674	Ferritin Brain Pituitary eQTL.tsv
Ferritin	Brain	eQTL	eQTL_GTEx_Brain_Amygdala	ENSG00000103199.13	ZNF500	16	4748239	rs3888386	0.0410863	0.00966469	2.12646e-05	0.779048	20	6.51042e-05	768	Ferritin Brain Pituitary eQTL.tsv
Ferritin	Brain	eQTL	eQTL_GTEx_Brain_Hippocampus	ENSG00000103199.13	ZNF500	16	4748239	rs3747603	0.0556006	0.0131545	2.37099e-05	0.704718	20	3.9093e-05	1279	Ferritin Brain Pituitary eQTL.tsv
Ferritin	Brain	eQTL	eQTL_GTEx_Brain_Substantia_nigra	ENSG00000103199.13	ZNF500	16	4748239	rs963712	0.0383482	0.00907569	2.38547e-05	0.881798	20	7.18391e-05	696	Ferritin Brain Pituitary eQTL.tsv
Ferritin	Brain	eQTL	eQTL_GTEx_Brain_Hypothalamus	ENSG00000004534.14	RBM6	3	49940007	rs2240329	-0.0450219	0.0107435	2.78212e-05	0.0912447	20	4.00962e-05	1247	Ferritin Brain Pituitary eQTL.tsv
Ferritin	Brain	eQTL	eQTL_GTEx_Brain_Frontal_Cortex_BA9	ENSG00000103199.13	ZNF500	16	4748239	rs9673738	0.0473721	0.0113058	2.78848e-05	0.848002	20	2.82326e-05	1771	Ferritin Brain Pituitary eQTL.tsv
Ferritin	Brain	eQTL	eQTL_GTEx_Brain_Spinal_cord_cervical_c-1	ENSG00000004534.14	RBM6	3	49940007	rs4688756	-0.0308635	0.00746593	3.56647e-05	0.253844	20	4.66418e-05	1072	Ferritin Brain Pituitary eQTL.tsv
Ferritin	Brain	eQTL	eQTL_GTEx_Brain_Hippocampus	ENSG00000004534.14	RBM6	3	49940007	rs2245365	-0.048531	0.0117707	3.7391e-05	0.1993	20	3.9093e-05	1279	Ferritin Brain Pituitary eQTL.tsv
Ferritin	Brain	eQTL	eQTL_GTEx_Brain_Amygdala	ENSG00000166928.10	MS4A14	11	60396014	rs2241920	0.0450908	0.0111998	5.67252e-05	0.121005	16	6.51042e-05	768	Ferritin Brain Pituitary eQTL.tsv
Ferritin	KidneyCortex	eQTL	eQTL_GTEx_Kidney_Cortex	ENSG00000168903.8	BTNL3	5	180988845	rs72494581	0.0147546	0.00374089	8.00861e-05	0.0485286	14	0.00019084	262	Ferritin Liver Kidney eQTL.tsv
Ferritin	Blood	mQTL	mQTL_McRae	cg19208681	TEX14	17	58692267	rs8082334	0.101069	0.0119343	2.48028e-17	0.0189045	20	3.80286e-06	13148	Ferritin Blood mQTL.tsv
Ferritin	Brain	mQTL	mQTL_BrainMeta	cg22956635	HSF5	17	58489037	rs2240719	0.05838	0.00694638	4.301e-17	0.0995179	3	3.42513e-06	14598	Ferritin Brain Pituitary mQTL.tsv
Ferritin	Blood	mQTL	mQTL_McRae	cg19548652	EGLN3	14	33950110	rs1032014	0.159252	0.0210089	3.45013e-14	0.881736	20	3.80286e-06	13148	Ferritin Blood mQTL.tsv
Ferritin	Blood	mQTL	mQTL_McRae	cg18721089	COX4I2	20	31632833	rs6060409	0.049402	0.00681146	4.08298e-13	0.266163	20	3.80286e-06	13148	Ferritin Blood mQTL.tsv
Ferritin	Blood	mQTL	mQTL_McRae	cg04660111	FUT2	19	48695977	rs507855	-0.0514472	0.00733491	2.31572e-12	0.126075	20	3.80286e-06	13148	Ferritin Blood mQTL.tsv
Ferritin	Brain	mQTL	mQTL_BrainMeta	cg19273756	SKA2	17	59152330	rs7502947	0.0679342	0.00972104	2.78104e-12	0.208265	13	3.42513e-06	14598	Ferritin Brain Pituitary mQTL.tsv
Ferritin	Brain	mQTL	mQTL_BrainMeta	cg23436779	RAD51C	17	58692469	rs35987270	0.0780914	0.011663	2.14703e-11	0.0141153	8	3.42513e-06	14598	Ferritin Brain Pituitary mQTL.tsv
Ferritin	Brain	mQTL	mQTL_BrainMeta	cg20872692	HIGD1C	12	50987352	rs7138860	0.129066	0.0192911	2.22449e-11	0.0122299	8	3.42513e-06	14598	Ferritin Brain Pituitary mQTL.tsv
Ferritin	Blood	mQTL	mQTL_McRae	cg07425170	FNBP4	11	47767526	rs12223593	-0.055917	0.00857164	6.86917e-11	0.144441	20	3.80286e-06	13148	Ferritin Blood mQTL.tsv
Ferritin	Brain	mQTL	mQTL_BrainMeta	cg21846177	DEFB124	20	31485773	rs2064818	-0.0434427	0.00671822	1.00365e-10	0.01573	18	3.42513e-06	14598	Ferritin Brain Pituitary mQTL.tsv
Ferritin	Blood	mQTL	mQTL_McRae	cg01065977	ISYNA1	19	18438879	rs4303657	-0.0170596	0.00264179	1.06384e-10	0.0231244	20	3.80286e-06	13148	Ferritin Blood mQTL.tsv
Ferritin	Blood	mQTL	mQTL_McRae	cg22789605	SLC11A2	12	51025381	rs1038525	-0.0784281	0.0123844	2.40739e-10	0.0327253	20	3.80286e-06	13148	Ferritin Blood mQTL.tsv
Ferritin	Blood	mQTL	mQTL_McRae	cg15395560	SLC28A2	15	45250944	rs1706824	0.0642161	0.0102118	3.20739e-10	0.0196855	20	3.80286e-06	13148	Ferritin Blood mQTL.tsv
Ferritin	Brain	mQTL	mQTL_BrainMeta	cg12258179	MAMSTR	19	48728930	rs2287922	0.0187774	0.00310139	1.40846e-09	0.0107362	20	3.42513e-06	14598	Ferritin Brain Pituitary mQTL.tsv
Ferritin	Blood	mQTL	mQTL_McRae	cg08603678	EIF3E	8	108223699	rs596245	0.0152632	0.0025906	3.82117e-09	0.662974	20	3.80286e-06	13148	Ferritin Blood mQTL.tsv
Ferritin	Brain	mQTL	mQTL_BrainMeta	cg14575656	BTN3A2	6	26330356	rs4412193	0.0820795	0.0140982	5.81572e-09	0.0548662	16	3.42513e-06	14598	Ferritin Brain Pituitary mQTL.tsv
Ferritin	Blood	mQTL	mQTL_McRae	cg13734043	EPX	17	58192837	rs10853004	0.0303542	0.00536589	1.54136e-08	0.185915	20	3.80286e-06	13148	Ferritin Blood mQTL.tsv
Ferritin	Blood	mQTL	mQTL_McRae	cg02612927	DEFB124	20	31473081	rs6059888	0.101657	0.0179929	1.60585e-08	0.0199269	20	3.80286e-06	13148	Ferritin Blood mQTL.tsv
Ferritin	Blood	mQTL	mQTL_McRae	cg08716584	MS4A14	11	60389688	rs6591574	-0.0284145	0.00507711	2.18593e-08	0.041552	20	3.80286e-06	13148	Ferritin Blood mQTL.tsv
Ferritin	Blood	mQTL	mQTL_McRae	cg20080878	TRIB1	8	125466828	rs6999569	-0.0690706	0.0123832	2.43612e-08	0.0130576	20	3.80286e-06	13148	Ferritin Blood mQTL.tsv
Ferritin	Blood	mQTL	mQTL_McRae	cg20147224	DDB2	11	47214854	rs2029298	-0.0141101	0.00254106	2.81043e-08	0.177043	20	3.80286e-06	13148	Ferritin Blood mQTL.tsv
Ferritin	Brain	mQTL	mQTL_BrainMeta	cg01442550	SMOC2	6	168514760	rs7752384	0.0179372	0.00323813	3.03579e-08	0.0113971	20	3.42513e-06	14598	Ferritin Brain Pituitary mQTL.tsv
Ferritin	Blood	mQTL	mQTL_McRae	cg14882150	STEAP3	2	119225032	rs838108	-0.0239943	0.00433333	3.07422e-08	0.32099	20	3.80286e-06	13148	Ferritin Blood mQTL.tsv
Ferritin	Brain	mQTL	mQTL_BrainMeta	cg00030117	STEAP3	2	119222673	rs865688	-0.029728	0.00538521	3.38406e-08	0.338182	20	3.42513e-06	14598	Ferritin Brain Pituitary mQTL.tsv
Ferritin	Brain	mQTL	mQTL_BrainMeta	cg17444582	DHRS7C	17	9791676	rs17681708	0.0519151	0.0094056	3.39775e-08	0.389208	11	3.42513e-06	14598	Ferritin Brain Pituitary mQTL.tsv
Ferritin	Brain	mQTL	mQTL_BrainMeta	cg09466397	NUDT16L1	16	4699246	rs9935103	-0.0149146	0.00270531	3.52613e-08	0.0278412	20	3.42513e-06	14598	Ferritin Brain Pituitary mQTL.tsv
Ferritin	Blood	mQTL	mQTL_McRae	cg07584200	KANSL1	17	46107663	rs62074125	-0.0441089	0.00802266	3.84038e-08	0.625173	20	3.80286e-06	13148	Ferritin Blood mQTL.tsv
Ferritin	Brain	mQTL	mQTL_BrainMeta	cg03339077	ARFGAP2	11	47143506	rs7121418	0.0159334	0.00290085	3.9588e-08	0.143498	20	3.42513e-06	14598	Ferritin Brain Pituitary mQTL.tsv
Ferritin	Blood	mQTL	mQTL_McRae	cg16859884	NRTN	19	5829161	rs778805	-0.0311957	0.0057884	7.07109e-08	0.0103533	20	3.80286e-06	13148	Ferritin Blood mQTL.tsv
Ferritin	Blood	mQTL	mQTL_McRae	cg25953688	CELF1	11	47553731	rs11039409	0.0800474	0.0149479	8.55129e-08	0.151317	20	3.80286e-06	13148	Ferritin Blood mQTL.tsv
Ferritin	Brain	mQTL	mQTL_BrainMeta	cg13734043	EPX	17	58192837	rs11652709	0.034754	0.00649724	8.84216e-08	0.0655985	20	3.42513e-06	14598	Ferritin Brain Pituitary mQTL.tsv
Ferritin	Blood	mQTL	mQTL_McRae	cg10000312	ZNF500	16	4751403	rs11076846	-0.0368857	0.00689896	8.964e-08	0.0719591	20	3.80286e-06	13148	Ferritin Blood mQTL.tsv
Ferritin	Brain	mQTL	mQTL_BrainMeta	cg26198807	C11orf49	11	46936207	rs7128650	-0.014133	0.00264374	9.00038e-08	0.014919	20	3.42513e-06	14598	Ferritin Brain Pituitary mQTL.tsv
Ferritin	Brain	mQTL	mQTL_BrainMeta	cg10504702	FNBP4	11	47767556	rs12365079	0.0487953	0.00924098	1.28958e-07	0.407014	7	3.42513e-06	14598	Ferritin Brain Pituitary mQTL.tsv
Ferritin	Brain	mQTL	mQTL_BrainMeta	cg20155875	WIPI1	17	68456426	rs2909211	0.036403	0.00693759	1.54426e-07	0.0741232	20	3.42513e-06	14598	Ferritin Brain Pituitary mQTL.tsv
Ferritin	Blood	mQTL	mQTL_McRae	cg11815991	ID1	20	31605295	rs6060323	0.114103	0.0217772	1.60932e-07	0.0377837	20	3.80286e-06	13148	Ferritin Blood mQTL.tsv
Ferritin	Blood	mQTL	mQTL_McRae	cg00776960	IGDCC3	15	65395780	rs12592280	0.0390562	0.00752764	2.12138e-07	0.274032	20	3.80286e-06	13148	Ferritin Blood mQTL.tsv
Ferritin	Blood	mQTL	mQTL_McRae	cg19610905	FADS2	11	61828861	rs174566	0.0206851	0.00399238	2.20518e-07	0.455451	20	3.80286e-06	13148	Ferritin Blood mQTL.tsv
Ferritin	Blood	mQTL	mQTL_McRae	cg00605362	ANKS3	16	4743769	rs1563443	0.0359241	0.0069349	2.21661e-07	0.0283921	20	3.80286e-06	13148	Ferritin Blood mQTL.tsv
Ferritin	Brain	mQTL	mQTL_BrainMeta	cg13950362	DEFB123	20	31440259	rs6058058	-0.0638964	0.0123442	2.26427e-07	0.0247933	13	3.42513e-06	14598	Ferritin Brain Pituitary mQTL.tsv
Ferritin	Blood	mQTL	mQTL_McRae	cg23485807	SLC25A37	8	23529679	rs62503282	0.0252361	0.00488342	2.36974e-07	0.0564292	20	3.80286e-06	13148	Ferritin Blood mQTL.tsv
Ferritin	Brain	mQTL	mQTL_BrainMeta	cg20147224	DDB2	11	47214854	rs11039134	-0.0244326	0.00475213	2.72713e-07	0.14916	12	3.42513e-06	14598	Ferritin Brain Pituitary mQTL.tsv
Ferritin	Blood	mQTL	mQTL_McRae	cg00532122	TMEM165	4	55407964	rs12510275	0.0134843	0.00262962	2.93068e-07	0.381215	20	3.80286e-06	13148	Ferritin Blood mQTL.tsv
Ferritin	Blood	mQTL	mQTL_McRae	cg26684673	UBASH3B	11	122672720	rs60494825	0.0283503	0.00562489	4.65164e-07	0.236874	20	3.80286e-06	13148	Ferritin Blood mQTL.tsv
Ferritin	Brain	mQTL	mQTL_BrainMeta	cg00605362	ANKS3	16	4743769	rs1563443	0.0378709	0.0075191	4.7383e-07	0.0222245	20	3.42513e-06	14598	Ferritin Brain Pituitary mQTL.tsv
Ferritin	Blood	mQTL	mQTL_McRae	cg16213375	FADS1	11	61817255	rs174560	0.0430663	0.00856474	4.94771e-07	0.580763	20	3.80286e-06	13148	Ferritin Blood mQTL.tsv
Ferritin	Brain	mQTL	mQTL_BrainMeta	cg00846121	FAM83E	19	48614857	rs2617801	0.0394277	0.00784476	5.00834e-07	0.0210086	20	3.42513e-06	14598	Ferritin Brain Pituitary mQTL.tsv
Ferritin	Brain	mQTL	mQTL_BrainMeta	cg09591406	P2RX1	17	3930579	rs34713010	0.0132899	0.00265858	5.76664e-07	0.109042	18	3.42513e-06	14598	Ferritin Brain Pituitary mQTL.tsv
Ferritin	Blood	mQTL	mQTL_McRae	cg22788657	BTN3A2	6	26332218	rs11754384	-0.0847939	0.0169868	5.98324e-07	0.088951	20	3.80286e-06	13148	Ferritin Blood mQTL.tsv
Ferritin	Blood	mQTL	mQTL_McRae	cg24308560	MST1R	3	49903992	rs11130224	-0.0330185	0.00662097	6.13389e-07	0.26813	20	3.80286e-06	13148	Ferritin Blood mQTL.tsv
Ferritin	Brain	mQTL	mQTL_BrainMeta	cg24308560	MST1R	3	49903992	rs62262093	0.0309397	0.00623683	7.02037e-07	0.0565866	19	3.42513e-06	14598	Ferritin Brain Pituitary mQTL.tsv
Ferritin	Blood	mQTL	mQTL_McRae	cg00095677	P2RX1	17	3930445	rs8067516	0.0121423	0.00245614	7.6684e-07	0.542399	20	3.80286e-06	13148	Ferritin Blood mQTL.tsv
Ferritin	Brain	mQTL	mQTL_BrainMeta	cg19830128	DEFB121	20	31407540	rs6057809	-0.0491675	0.00994598	7.675e-07	0.0699307	19	3.42513e-06	14598	Ferritin Brain Pituitary mQTL.tsv
Ferritin	Brain	mQTL	mQTL_BrainMeta	cg19610905	FADS1	11	61828861	rs1535	0.0145228	0.00294671	8.28681e-07	0.0716872	20	3.42513e-06	14598	Ferritin Brain Pituitary mQTL.tsv
Ferritin	Blood	mQTL	mQTL_McRae	cg03886558	ARHGAP9	12	57475707	rs2228226	-0.0195498	0.00397766	8.88251e-07	0.134018	20	3.80286e-06	13148	Ferritin Blood mQTL.tsv
Ferritin	Brain	mQTL	mQTL_BrainMeta	cg14099685	NDUFS3	11	47524516	rs61895112	0.0450819	0.00917471	8.93651e-07	0.0632838	8	3.42513e-06	14598	Ferritin Brain Pituitary mQTL.tsv
Ferritin	Brain	mQTL	mQTL_BrainMeta	cg12257692	RBM6	3	49939757	rs11706185	0.0147375	0.00300477	9.3566e-07	0.045377	20	3.42513e-06	14598	Ferritin Brain Pituitary mQTL.tsv
Ferritin	Brain	mQTL	mQTL_BrainMeta	cg27008631	NTN5	19	48673085	rs281379	0.0574723	0.0117769	1.06028e-06	0.209823	20	3.42513e-06	14598	Ferritin Brain Pituitary mQTL.tsv
Ferritin	Brain	mQTL	mQTL_BrainMeta	cg03481488	PPIF	10	79331415	rs4506581	-0.0247191	0.00507071	1.08872e-06	0.0733306	20	3.42513e-06	14598	Ferritin Brain Pituitary mQTL.tsv
Ferritin	Blood	mQTL	mQTL_McRae	cg04132146	ZNF292	6	87152440	rs6454596	0.0211653	0.00436151	1.21772e-06	0.141878	17	3.80286e-06	13148	Ferritin Blood mQTL.tsv
Ferritin	Brain	mQTL	mQTL_BrainMeta	cg10294329	DNAAF8	16	4731059	rs703814	-0.0255934	0.0053004	1.37513e-06	0.0158694	20	3.42513e-06	14598	Ferritin Brain Pituitary mQTL.tsv
Ferritin	Blood	mQTL	mQTL_McRae	cg21612339	GMPPB	3	49724187	rs6809431	0.0161223	0.00334502	1.43718e-06	0.032907	20	3.80286e-06	13148	Ferritin Blood mQTL.tsv
Ferritin	Brain	mQTL	mQTL_BrainMeta	cg15085603	IZUMO1	19	48746995	rs838146	0.0490118	0.0101854	1.49458e-06	0.0601141	20	3.42513e-06	14598	Ferritin Brain Pituitary mQTL.tsv
Ferritin	Blood	mQTL	mQTL_McRae	cg16520815	NUDT16L1	16	4683180	rs1684604	0.0428771	0.00894205	1.62681e-06	0.0852067	20	3.80286e-06	13148	Ferritin Blood mQTL.tsv
Ferritin	Brain	mQTL	mQTL_BrainMeta	cg07427211	WDR90	16	646003	rs72773412	0.0121341	0.00253653	1.72076e-06	0.0783607	20	3.42513e-06	14598	Ferritin Brain Pituitary mQTL.tsv
Ferritin	Brain	mQTL	mQTL_BrainMeta	cg07611790	RASIP1	19	48737566	rs973579	-0.0385374	0.00808466	1.87239e-06	0.0175194	20	3.42513e-06	14598	Ferritin Brain Pituitary mQTL.tsv
Ferritin	Blood	mQTL	mQTL_McRae	cg06071746	GDPD1	17	59220157	rs7223587	-0.181834	0.0381513	1.87806e-06	0.0142045	20	3.80286e-06	13148	Ferritin Blood mQTL.tsv
Ferritin	Blood	mQTL	mQTL_McRae	cg25215230	FAM200B	4	15677975	rs6850422	0.015336	0.00321961	1.90443e-06	0.0667463	20	3.80286e-06	13148	Ferritin Blood mQTL.tsv
Ferritin	Blood	mQTL	mQTL_McRae	cg12257692	RBM6	3	49939757	rs2624819	0.0251909	0.00532831	2.27016e-06	0.0716836	20	3.80286e-06	13148	Ferritin Blood mQTL.tsv
Ferritin	Brain	mQTL	mQTL_BrainMeta	cg24917065	SLC25A37	8	23560876	rs2942202	0.0347357	0.0073711	2.4479e-06	0.209276	20	3.42513e-06	14598	Ferritin Brain Pituitary mQTL.tsv
Ferritin	Blood	mQTL	mQTL_McRae	cg04087271	CDA	1	20588841	rs603412	0.0201982	0.00429659	2.58914e-06	0.182453	20	3.80286e-06	13148	Ferritin Blood mQTL.tsv
Ferritin	Brain	mQTL	mQTL_BrainMeta	cg13611204	INPP5E	9	136429971	rs3923776	0.0283495	0.0060604	2.89934e-06	0.0210709	20	3.42513e-06	14598	Ferritin Brain Pituitary mQTL.tsv
Ferritin	Blood	mQTL	mQTL_McRae	cg04531097	RYK	3	134213023	rs9289462	-0.0481251	0.0103269	3.15945e-06	0.339582	20	3.80286e-06	13148	Ferritin Blood mQTL.tsv
Ferritin	Blood	mQTL	mQTL_McRae	cg15866021	VWF	12	6042508	rs2283335	0.0416657	0.00894479	3.19146e-06	0.684885	20	3.80286e-06	13148	Ferritin Blood mQTL.tsv
Ferritin	Brain	mQTL	mQTL_BrainMeta	cg13881341	FGF21	19	48755958	rs8105137	0.0389955	0.00838724	3.32927e-06	0.428574	20	3.42513e-06	14598	Ferritin Brain Pituitary mQTL.tsv
Ferritin	Blood	pQTL	pQTL_INTERVAL	MPO.2580.83.2	MPO	17	56352756	rs75394768	-0.114869	0.0167343	6.68215e-12	0.0244122	20	8.11688e-05	616	Ferritin Blood pQTL.tsv
Ferritin	Blood	pQTL	pQTL_FENLAND	X5223_59_GCKR	GCKR	2	27496839	rs1260326	-0.068675	0.0107667	1.78866e-10	0.793874	20	3.24254e-05	1542	Ferritin Blood pQTL.tsv
Ferritin	Blood	pQTL	pQTL_FENLAND	X13676_46_INHBB	INHBB	2	120346136	rs17050272	0.0667816	0.0113181	3.6262e-09	0.0147752	20	3.24254e-05	1542	Ferritin Blood pQTL.tsv
Ferritin	Blood	pQTL	pQTL_INTERVAL	APOE.2937.10.2	APOE	19	45410828	rs1065853	-0.0505354	0.00928259	5.20668e-08	0.589263	20	8.11688e-05	616	Ferritin Blood pQTL.tsv
Ferritin	Blood	pQTL	pQTL_INTERVAL	PSG5.9314.9.3	PSG5	19	43681291	rs7412	-0.0722693	0.0140893	2.90735e-07	0.219491	20	8.11688e-05	616	Ferritin Blood pQTL.tsv
Ferritin	Blood	pQTL	pQTL_FENLAND	X3434_34_FN1	FN1	2	215360440	rs1250247	0.227546	0.0456756	6.30019e-07	0.0718385	20	3.24254e-05	1542	Ferritin Blood pQTL.tsv
Ferritin	Blood	pQTL	pQTL_FENLAND	X15686_49_INHBC	INHBC	12	57434784	rs3741414	0.0131019	0.00274862	1.87253e-06	0.0133602	20	3.24254e-05	1542	Ferritin Blood pQTL.tsv
Ferritin	Blood	pQTL	pQTL_FENLAND	X4801_13_LPO	LPO	17	58218548	rs8178290	0.069923	0.0147263	2.05253e-06	0.031366	20	3.24254e-05	1542	Ferritin Blood pQTL.tsv
Ferritin	Blood	pQTL	pQTL_INTERVAL	TLR4.LY96.3647.49.4	TLR4	9	120473110	rs4986790	-0.0366546	0.00774068	2.18707e-06	0.611028	20	8.11688e-05	616	Ferritin Blood pQTL.tsv
Ferritin	Blood	pQTL	pQTL_SCALLOP	FS	FST	5	52779283	rs31226	-0.11868	0.027599	1.7069e-05	0.140838	20	0.000704225	71	Ferritin Blood pQTL.tsv
Ferritin	Blood	pQTL	pQTL_INTERVAL	LPO.4801.13.3	LPO	17	56330832	rs7219860	0.0694922	0.0164037	2.27152e-05	0.0122194	20	8.11688e-05	616	Ferritin Blood pQTL.tsv
Ferritin	Blood	pQTL	pQTL_FENLAND	X15447_45_SORD	SORD	15	45023147	rs72722075	0.0680917	0.0161265	2.41768e-05	0.0996196	20	3.24254e-05	1542	Ferritin Blood pQTL.tsv
Ferritin	Brain	sQTL	sQTL_BrainMeta	chr7:30499657:30503225:clu_265761_	NOD1	7	30461825	rs2190504	0.0583871	0.00640767	8.08333e-20	0.0175096	20	5.27927e-06	9471	Ferritin Brain Pituitary sQTL.tsv
Ferritin	Spleen	sQTL	sQTL_GTEx_Spleen	chr7:30460041:30478606:clu_28614:ENSG00000106100.10	NOD1	7	30460041	rs2529440	-0.0282064	0.00322395	2.15195e-18	0.0172245	20	2.49875e-05	2001	Ferritin Blood Spleen sQTL.tsv
Ferritin	Pituitary	sQTL	sQTL_GTEx_Pituitary	chr7:30460041:30478606:clu_31333:ENSG00000106100.10	NOD1	7	30460041	rs2190504	-0.0416199	0.0060932	8.45867e-12	0.0520443	20	2.4426e-05	2047	Ferritin Brain Pituitary sQTL.tsv
Ferritin	Brain	sQTL	sQTL_GTEx_Brain_Cerebellar_Hemisphere	chr17:59954146:59956488:clu_12266:ENSG00000189050.15	RNFT1	17	59954146	rs1292046	-0.0466989	0.00712381	5.55199e-11	0.0304539	20	2.77008e-05	1805	Ferritin Brain Pituitary sQTL.tsv
Ferritin	Liver	sQTL	sQTL_GTEx_Liver	chr22:37066962:37069073:clu_20165:ENSG00000187045.16	TMPRSS6	22	37066962	rs877908	0.0420795	0.00673204	4.08814e-10	0.0591798	20	4.19463e-05	1192	Ferritin Liver Kidney sQTL.tsv
Ferritin	Spleen	sQTL	sQTL_GTEx_Spleen	chr11:60383288:60386717:clu_6628:ENSG00000166927.12	MS4A7	11	60383288	rs950802	0.0170611	0.00290568	4.31475e-09	0.685042	20	2.49875e-05	2001	Ferritin Blood Spleen sQTL.tsv
Ferritin	Pituitary	sQTL	sQTL_GTEx_Pituitary	chr2:189784593:189791790:clu_47888:ENSG00000151687.14	ANKAR	2	189784593	rs1234834	-0.0604735	0.0104853	8.04643e-09	0.0540781	20	2.4426e-05	2047	Ferritin Brain Pituitary sQTL.tsv
Ferritin	Brain	sQTL	sQTL_GTEx_Brain_Caudate_basal_ganglia	chr7:30460041:30478606:clu_25513:ENSG00000106100.10	NOD1	7	30460041	rs1558067	-0.0475887	0.00825271	8.09683e-09	0.0157234	20	3.80228e-05	1315	Ferritin Brain Pituitary sQTL.tsv
Ferritin	Brain	sQTL	sQTL_GTEx_Brain_Putamen_basal_ganglia	chr7:30460041:30478606:clu_22905:ENSG00000106100.10	NOD1	7	30460041	rs2190504	-0.0404344	0.00706456	1.04317e-08	0.177047	11	4.71698e-05	1060	Ferritin Brain Pituitary sQTL.tsv
Ferritin	KidneyCortex	sQTL	sQTL_GTEx_Kidney_Cortex	chr7:30460041:30478606:clu_19549:ENSG00000106100.10	NOD1	7	30460041	rs2709801	-0.0245311	0.00436745	1.94523e-08	0.586464	8	0.000108696	460	Ferritin Liver Kidney sQTL.tsv
Ferritin	Brain	sQTL	sQTL_BrainMeta	chr20:30149539:30155881:clu_49298_	HM13	20	31564907	rs6088446	0.105528	0.0188706	2.24188e-08	0.863431	20	5.27927e-06	9471	Ferritin Brain Pituitary sQTL.tsv
Ferritin	Blood	sQTL	sQTL_GTEx_Whole_Blood	chr11:60383288:60386717:clu_6135:ENSG00000166927.12	MS4A7	11	60383288	rs950803	0.0183597	0.00330424	2.75373e-08	0.764769	20	2.5974e-05	1925	Ferritin Blood Spleen sQTL.tsv
Ferritin	Brain	sQTL	sQTL_BrainMeta	chr17:66447038:66453483:clu_152824_	WIPI1	17	68454119	rs883541	-0.0556507	0.0102499	5.65422e-08	0.466231	20	5.27927e-06	9471	Ferritin Brain Pituitary sQTL.tsv
Ferritin	Brain	sQTL	sQTL_BrainMeta	chr17:44417140:44430186:clu_150645_	ARL17B	17	46346297	rs62074125	-0.0484283	0.00902148	7.9566e-08	0.225915	17	5.27927e-06	9471	Ferritin Brain Pituitary sQTL.tsv
Ferritin	Pituitary	sQTL	sQTL_GTEx_Pituitary	chr11:60383288:60386717:clu_7338:ENSG00000166927.12	MS4A7	11	60383288	rs950802	0.0235835	0.00441196	9.02411e-08	0.239477	20	2.4426e-05	2047	Ferritin Brain Pituitary sQTL.tsv
Ferritin	Brain	sQTL	sQTL_GTEx_Brain_Anterior_cingulate_cortex_BA24	chr2:189805754:189818017:clu_34364:ENSG00000064933.17	PMS1	2	189805754	rs62183652	0.0625984	0.0118149	1.16912e-07	0.0827807	20	4.90196e-05	1020	Ferritin Brain Pituitary sQTL.tsv
Ferritin	Brain	sQTL	sQTL_BrainMeta	chr16:4814779:4815566:clu_181786_	ZNF500	16	4765171	rs12599765	0.0530548	0.0100671	1.36346e-07	0.435615	20	5.27927e-06	9471	Ferritin Brain Pituitary sQTL.tsv
Ferritin	Brain	sQTL	sQTL_BrainMeta	chr9:139324259:139325454:clu_79330_	INPP5E	9	136430404	rs33982662	-0.0222973	0.0043335	2.67061e-07	0.198754	20	5.27927e-06	9471	Ferritin Brain Pituitary sQTL.tsv
Ferritin	Brain	sQTL	sQTL_BrainMeta	chr20:30227083:30227736:clu_49321_	COX4I2	20	31639607	rs2376990	0.10924	0.0214588	3.56715e-07	0.0220859	20	5.27927e-06	9471	Ferritin Brain Pituitary sQTL.tsv
Ferritin	Brain	sQTL	sQTL_BrainMeta	chr1:45795109:45796188:clu_211606_	MUTYH	1	45329976	rs12739418	0.0175163	0.00350122	5.64729e-07	0.383899	20	5.27927e-06	9471	Ferritin Brain Pituitary sQTL.tsv
Ferritin	Brain	sQTL	sQTL_GTEx_Brain_Nucleus_accumbens_basal_ganglia	chr11:60383288:60386717:clu_6012:ENSG00000166927.12	MS4A7	11	60383288	rs950802	0.025673	0.00513511	5.74803e-07	0.5392	20	3.60231e-05	1388	Ferritin Brain Pituitary sQTL.tsv
Ferritin	Brain	sQTL	sQTL_GTEx_Brain_Cerebellar_Hemisphere	chr17:58693811:58694931:clu_12227:ENSG00000108384.14	RAD51C	17	58693811	rs3809724	0.0636723	0.0127377	5.77078e-07	0.0505979	10	2.77008e-05	1805	Ferritin Brain Pituitary sQTL.tsv
Ferritin	Brain	sQTL	sQTL_GTEx_Brain_Putamen_basal_ganglia	chr11:60383288:60386717:clu_5168:ENSG00000166927.12	MS4A7	11	60383288	rs950802	0.0218592	0.00438948	6.36169e-07	0.0356689	20	4.71698e-05	1060	Ferritin Brain Pituitary sQTL.tsv
Ferritin	Brain	sQTL	sQTL_GTEx_Brain_Putamen_basal_ganglia	chr2:189805754:189818017:clu_34703:ENSG00000064933.17	PMS1	2	189805754	rs62184283	0.0630607	0.0127565	7.67629e-07	0.0170608	20	4.71698e-05	1060	Ferritin Brain Pituitary sQTL.tsv
Ferritin	Brain	sQTL	sQTL_GTEx_Brain_Spinal_cord_cervical_c-1	chr11:60383288:60386717:clu_5095:ENSG00000166927.12	MS4A7	11	60383288	rs950802	0.0208919	0.00424688	8.68252e-07	0.83419	20	5.33049e-05	938	Ferritin Brain Pituitary sQTL.tsv
Ferritin	Brain	sQTL	sQTL_BrainMeta	chr19:49165455:49165757:clu_60336_	NTN5	19	48662349	rs2548458	0.116647	0.0238075	9.60309e-07	0.013589	20	5.27927e-06	9471	Ferritin Brain Pituitary sQTL.tsv
Ferritin	Brain	sQTL	sQTL_GTEx_Brain_Hypothalamus	chr17:59248785:59267041:clu_11421:ENSG00000153982.10	GDPD1	17	59248785	rs11869483	0.058084	0.0119308	1.12509e-06	0.0153587	8	4.43656e-05	1127	Ferritin Brain Pituitary sQTL.tsv
Ferritin	Blood	sQTL	sQTL_GTEx_Whole_Blood	chr12:57475615:57475776:clu_3741:ENSG00000123329.17	ARHGAP9	12	57475615	rs2277315	0.013917	0.00286434	1.18156e-06	0.0299589	20	2.5974e-05	1925	Ferritin Blood Spleen sQTL.tsv
Ferritin	Blood	sQTL	sQTL_GTEx_Whole_Blood	chr20:31566295:31567640:clu_24392:ENSG00000101294.16	HM13	20	31566295	rs6060114	0.0963533	0.0202941	2.05592e-06	0.322783	19	2.5974e-05	1925	Ferritin Blood Spleen sQTL.tsv
Ferritin	Brain	sQTL	sQTL_GTEx_Brain_Hippocampus	chr11:60383288:60386717:clu_5328:ENSG00000166927.12	MS4A7	11	60383288	rs950802	0.0259355	0.00547234	2.14373e-06	0.184796	20	5.08647e-05	983	Ferritin Brain Pituitary sQTL.tsv
Ferritin	Brain	sQTL	sQTL_BrainMeta	chr16:4733933:4738797:clu_34804_	MGRN1	16	4686364	rs841225	0.0170659	0.00361711	2.38056e-06	0.141685	20	5.27927e-06	9471	Ferritin Brain Pituitary sQTL.tsv
Ferritin	Spleen	sQTL	sQTL_GTEx_Spleen	chr20:31566295:31567640:clu_26513:ENSG00000101294.16	HM13	20	31566295	rs6059958	0.0519639	0.0110345	2.48674e-06	0.234617	19	2.49875e-05	2001	Ferritin Blood Spleen sQTL.tsv
Ferritin	Pituitary	sQTL	sQTL_GTEx_Pituitary	chr16:4762756:4765565:clu_16237:ENSG00000103199.13	ZNF500	16	4762756	rs12599765	-0.027191	0.00584831	3.32927e-06	0.656859	20	2.4426e-05	2047	Ferritin Brain Pituitary sQTL.tsv
Ferritin	Blood	sQTL	sQTL_GTEx_Whole_Blood	chr16:4683932:4686259:clu_13564:ENSG00000102858.12	MGRN1	16	4683932	rs841225	-0.0162464	0.00349748	3.39802e-06	0.0307204	20	2.5974e-05	1925	Ferritin Blood Spleen sQTL.tsv
Ferritin	Brain	sQTL	sQTL_GTEx_Brain_Cerebellum	chr1:45329437:45330516:clu_45515:ENSG00000132781.17	MUTYH	1	45329437	rs12139364	0.0132019	0.0028431	3.42602e-06	0.38644	20	2.53678e-05	1971	Ferritin Brain Pituitary sQTL.tsv
Ferritin	Spleen	sQTL	sQTL_GTEx_Spleen	chr1:45329437:45330516:clu_46168:ENSG00000132781.17	MUTYH	1	45329437	rs66732088	0.0145647	0.00313968	3.5023e-06	0.670216	20	2.49875e-05	2001	Ferritin Blood Spleen sQTL.tsv
Ferritin	Blood	sQTL	sQTL_GTEx_Whole_Blood	chr1:45329437:45330516:clu_42740:ENSG00000132781.17	MUTYH	1	45329437	rs12139364	0.0187976	0.00405475	3.55304e-06	0.356891	20	2.5974e-05	1925	Ferritin Blood Spleen sQTL.tsv
Ferritin	Brain	sQTL	sQTL_GTEx_Brain_Caudate_basal_ganglia	chr20:31561736:31568078:clu_23653:ENSG00000101294.16	HM13	20	31561736	rs6120890	0.050702	0.0110123	4.14225e-06	0.363682	17	3.80228e-05	1315	Ferritin Brain Pituitary sQTL.tsv
Ferritin	Liver	sQTL	sQTL_GTEx_Liver	chr11:60383288:60385088:clu_5182:ENSG00000166927.12	MS4A7	11	60383288	rs11230289	-0.0286692	0.00623652	4.28661e-06	0.438835	20	4.19463e-05	1192	Ferritin Liver Kidney sQTL.tsv
Ferritin	Brain	sQTL	sQTL_BrainMeta	ENSG00000149485.19	FADS1	11	61814472	rs174555	-0.17365	0.0377947	4.33659e-06	0.0609736	20	5.27927e-06	9471	Ferritin Brain Pituitary sQTL.tsv
Ferritin	Spleen	sQTL	sQTL_GTEx_Spleen	chr16:4764778:4765565:clu_14753:ENSG00000103199.13	ZNF500	16	4764778	rs9921788	0.023566	0.00512935	4.34089e-06	0.125108	20	2.49875e-05	2001	Ferritin Blood Spleen sQTL.tsv
Ferritin	Brain	sQTL	sQTL_BrainMeta	chr15:65989721:65993389:clu_20928_	DENND4A	15	65699217	rs2414883	-0.101593	0.0221158	4.35518e-06	0.0218128	20	5.27927e-06	9471	Ferritin Brain Pituitary sQTL.tsv
Ferritin	Pituitary	sQTL	sQTL_GTEx_Pituitary	chr1:45329437:45330516:clu_51117:ENSG00000132781.17	MUTYH	1	45329437	rs12139364	0.0144845	0.00315494	4.40991e-06	0.596073	20	2.4426e-05	2047	Ferritin Brain Pituitary sQTL.tsv
Ferritin	Brain	sQTL	sQTL_GTEx_Brain_Nucleus_accumbens_basal_ganglia	chr1:45329437:45330516:clu_42498:ENSG00000132781.17	MUTYH	1	45329437	rs66732088	0.0130167	0.00283885	4.53515e-06	0.360052	20	3.60231e-05	1388	Ferritin Brain Pituitary sQTL.tsv
Ferritin	Brain	sQTL	sQTL_BrainMeta	chr12:57869398:57869559:clu_191554_	ARHGAP9	12	57475695	rs2277317	0.0398911	0.00872762	4.86153e-06	0.217036	20	5.27927e-06	9471	Ferritin Brain Pituitary sQTL.tsv
Ferritin	Brain	sQTL	sQTL_GTEx_Brain_Cerebellum	chr16:4683932:4686259:clu_14495:ENSG00000102858.12	MGRN1	16	4683932	rs841225	-0.0118294	0.00259028	4.95139e-06	0.0221421	20	2.53678e-05	1971	Ferritin Brain Pituitary sQTL.tsv
Ferritin	Brain	sQTL	sQTL_BrainMeta	chr15:77025725:77031643:clu_21697_	SCAPER	15	76736343	rs1867197	0.046626	0.0102267	5.13337e-06	0.682693	20	5.27927e-06	9471	Ferritin Brain Pituitary sQTL.tsv
Ferritin	Brain	sQTL	sQTL_GTEx_Brain_Hypothalamus	chr8:108233672:108234998:clu_46704:ENSG00000104408.9	EIF3E	8	108233672	rs679077	-0.03169	0.00695938	5.27453e-06	0.953565	20	4.43656e-05	1127	Ferritin Brain Pituitary sQTL.tsv
Ferritin	Brain	sQTL	sQTL_GTEx_Brain_Caudate_basal_ganglia	chr11:60383288:60386717:clu_5855:ENSG00000166927.12	MS4A7	11	60383288	rs2241921	0.0253398	0.00557972	5.58781e-06	0.64984	20	3.80228e-05	1315	Ferritin Brain Pituitary sQTL.tsv
Ferritin	Brain	sQTL	sQTL_GTEx_Brain_Caudate_basal_ganglia	chr1:45329437:45330516:clu_41503:ENSG00000132781.17	MUTYH	1	45329437	rs12139364	0.0141205	0.00311075	5.64496e-06	0.269262	20	3.80228e-05	1315	Ferritin Brain Pituitary sQTL.tsv
Ferritin	Blood	sQTL	sQTL_GTEx_Whole_Blood	chr4:15605799:15612266:clu_33205:ENSG00000118564.14	FBXL5	4	15605799	rs7688984	0.0265205	0.00587776	6.42153e-06	0.064295	20	2.5974e-05	1925	Ferritin Blood Spleen sQTL.tsv
Ferritin	Brain	sQTL	sQTL_GTEx_Brain_Hippocampus	chr1:45329437:45330516:clu_37721:ENSG00000132781.17	MUTYH	1	45329437	rs12139364	0.0130135	0.00288954	6.67925e-06	0.662053	20	5.08647e-05	983	Ferritin Brain Pituitary sQTL.tsv
Ferritin	Brain	sQTL	sQTL_GTEx_Brain_Cortex	chr16:4683932:4688796:clu_13664:ENSG00000102858.12	MGRN1	16	4683932	rs841225	0.0139	0.00309276	6.97744e-06	0.224292	20	3.35796e-05	1489	Ferritin Brain Pituitary sQTL.tsv
Ferritin	Brain	sQTL	sQTL_GTEx_Brain_Cerebellar_Hemisphere	chr16:4764778:4765565:clu_13897:ENSG00000103199.13	ZNF500	16	4764778	rs9936227	0.0218509	0.00486961	7.2166e-06	0.584523	20	2.77008e-05	1805	Ferritin Brain Pituitary sQTL.tsv
Ferritin	Brain	sQTL	sQTL_GTEx_Brain_Putamen_basal_ganglia	chr1:45329437:45330516:clu_37010:ENSG00000132781.17	MUTYH	1	45329437	rs12139364	0.0139893	0.00311976	7.32229e-06	0.609674	20	4.71698e-05	1060	Ferritin Brain Pituitary sQTL.tsv
Ferritin	Brain	sQTL	sQTL_GTEx_Brain_Spinal_cord_cervical_c-1	chr1:45329437:45330516:clu_36058:ENSG00000132781.17	MUTYH	1	45329437	rs12139364	0.0115548	0.00257788	7.38396e-06	0.436734	20	5.33049e-05	938	Ferritin Brain Pituitary sQTL.tsv
Ferritin	Spleen	sQTL	sQTL_GTEx_Spleen	chr16:4683932:4686259:clu_14742:ENSG00000102858.12	MGRN1	16	4683932	rs841225	-0.0143125	0.0031951	7.48174e-06	0.0451585	20	2.49875e-05	2001	Ferritin Blood Spleen sQTL.tsv
Ferritin	Brain	sQTL	sQTL_GTEx_Brain_Hypothalamus	chr11:60383288:60386717:clu_5748:ENSG00000166927.12	MS4A7	11	60383288	rs950802	0.0303864	0.00678924	7.61692e-06	0.362564	20	4.43656e-05	1127	Ferritin Brain Pituitary sQTL.tsv
Ferritin	Brain	sQTL	sQTL_GTEx_Brain_Cortex	chr1:45329437:45330516:clu_42641:ENSG00000132781.17	MUTYH	1	45329437	rs12139364	0.0161277	0.00361341	8.07102e-06	0.208084	20	3.35796e-05	1489	Ferritin Brain Pituitary sQTL.tsv
Ferritin	Liver	sQTL	sQTL_GTEx_Liver	chr1:45329437:45330516:clu_36528:ENSG00000132781.17	MUTYH	1	45329437	rs12139364	0.015363	0.00344271	8.10234e-06	0.445241	20	4.19463e-05	1192	Ferritin Liver Kidney sQTL.tsv
Ferritin	Pituitary	sQTL	sQTL_GTEx_Pituitary	chr16:4683932:4686259:clu_16224:ENSG00000102858.12	MGRN1	16	4683932	rs841225	-0.0160673	0.00360367	8.24975e-06	0.166192	20	2.4426e-05	2047	Ferritin Brain Pituitary sQTL.tsv
Ferritin	Brain	sQTL	sQTL_GTEx_Brain_Frontal_Cortex_BA9	chr1:45329437:45330516:clu_39676:ENSG00000132781.17	MUTYH	1	45329437	rs12139364	0.0135249	0.00303357	8.25763e-06	0.595168	20	3.89408e-05	1284	Ferritin Brain Pituitary sQTL.tsv
Ferritin	Brain	sQTL	sQTL_GTEx_Brain_Cerebellar_Hemisphere	chr16:4683932:4686259:clu_13884:ENSG00000102858.12	MGRN1	16	4683932	rs844488	-0.01141	0.00256391	8.57827e-06	0.0493166	20	2.77008e-05	1805	Ferritin Brain Pituitary sQTL.tsv
Ferritin	Brain	sQTL	sQTL_GTEx_Brain_Cerebellum	chr16:4764778:4765565:clu_14506:ENSG00000103199.13	ZNF500	16	4764778	rs9936227	0.0230269	0.00517532	8.6125e-06	0.665857	20	2.53678e-05	1971	Ferritin Brain Pituitary sQTL.tsv
Ferritin	Brain	sQTL	sQTL_GTEx_Brain_Frontal_Cortex_BA9	chr16:4683932:4688796:clu_12644:ENSG00000102858.12	MGRN1	16	4683932	rs841225	0.0146843	0.00330369	8.79687e-06	0.249625	20	3.89408e-05	1284	Ferritin Brain Pituitary sQTL.tsv
Ferritin	Brain	sQTL	sQTL_GTEx_Brain_Cerebellar_Hemisphere	chr1:45330068:45330516:clu_43275:ENSG00000132781.17	MUTYH	1	45330068	rs1765709	-0.0114056	0.00257054	9.1194e-06	0.348869	20	2.77008e-05	1805	Ferritin Brain Pituitary sQTL.tsv
Ferritin	Brain	sQTL	sQTL_GTEx_Brain_Hypothalamus	chr1:45329437:45330516:clu_40489:ENSG00000132781.17	MUTYH	1	45329437	rs12139364	0.0129652	0.00293574	1.00392e-05	0.720165	20	4.43656e-05	1127	Ferritin Brain Pituitary sQTL.tsv
Ferritin	Blood	sQTL	sQTL_GTEx_Whole_Blood	chr8:108233672:108234998:clu_49289:ENSG00000104408.9	EIF3E	8	108233672	rs4735053	-0.0313799	0.00711169	1.02216e-05	0.0436986	20	2.5974e-05	1925	Ferritin Blood Spleen sQTL.tsv
Ferritin	Liver	sQTL	sQTL_GTEx_Liver	chr10:50882705:50885581:clu_7373:ENSG00000148584.14	A1CF	10	50882705	rs12783070	0.0303338	0.00688452	1.05255e-05	0.359521	17	4.19463e-05	1192	Ferritin Liver Kidney sQTL.tsv
Ferritin	Brain	sQTL	sQTL_GTEx_Brain_Cerebellum	chr9:136432586:136432956:clu_51145:ENSG00000148384.12	INPP5E	9	136432586	rs34302850	0.0130225	0.00296459	1.11967e-05	0.0442664	20	2.53678e-05	1971	Ferritin Brain Pituitary sQTL.tsv
Ferritin	Spleen	sQTL	sQTL_GTEx_Spleen	chr11:60403061:60415437:clu_6629:ENSG00000166928.10	MS4A14	11	60403061	rs10897057	0.0221846	0.00506091	1.16772e-05	0.0298638	20	2.49875e-05	2001	Ferritin Blood Spleen sQTL.tsv
Ferritin	Brain	sQTL	sQTL_GTEx_Brain_Nucleus_accumbens_basal_ganglia	chr16:4683932:4686259:clu_13499:ENSG00000102858.12	MGRN1	16	4683932	rs841225	-0.0173418	0.00397387	1.27726e-05	0.174577	20	3.60231e-05	1388	Ferritin Brain Pituitary sQTL.tsv
Ferritin	Pituitary	sQTL	sQTL_GTEx_Pituitary	chr9:136432586:136432956:clu_57373:ENSG00000148384.12	INPP5E	9	136432586	rs34302850	0.0144413	0.00331755	1.34283e-05	0.253781	20	2.4426e-05	2047	Ferritin Brain Pituitary sQTL.tsv
Ferritin	Blood	sQTL	sQTL_GTEx_Whole_Blood	chr17:3930434:3930803:clu_10138:ENSG00000074370.17	ATP2A3	17	3930434	rs35586043	0.0446866	0.0102977	1.42832e-05	0.292383	14	2.5974e-05	1925	Ferritin Blood Spleen sQTL.tsv
Ferritin	Brain	sQTL	sQTL_GTEx_Brain_Caudate_basal_ganglia	chr16:4683932:4686259:clu_13218:ENSG00000102858.12	MGRN1	16	4683932	rs841225	-0.0149819	0.00345754	1.47023e-05	0.349289	20	3.80228e-05	1315	Ferritin Brain Pituitary sQTL.tsv
Ferritin	Brain	sQTL	sQTL_GTEx_Brain_Cerebellar_Hemisphere	chr9:136432586:136432956:clu_48637:ENSG00000148384.12	INPP5E	9	136432586	rs34302850	0.0131346	0.00303442	1.50109e-05	0.0477182	20	2.77008e-05	1805	Ferritin Brain Pituitary sQTL.tsv
Ferritin	Brain	sQTL	sQTL_GTEx_Brain_Anterior_cingulate_cortex_BA24	chr1:45329437:45330516:clu_36616:ENSG00000132781.17	MUTYH	1	45329437	rs66732088	0.0147214	0.00340663	1.55052e-05	0.145832	20	4.90196e-05	1020	Ferritin Brain Pituitary sQTL.tsv
Ferritin	Brain	sQTL	sQTL_GTEx_Brain_Cerebellum	chr17:68450897:68457342:clu_13027:ENSG00000070540.12	WIPI1	17	68450897	rs2952294	-0.0377703	0.00876587	1.64154e-05	0.986552	15	2.53678e-05	1971	Ferritin Brain Pituitary sQTL.tsv
Ferritin	Brain	sQTL	sQTL_GTEx_Brain_Cerebellar_Hemisphere	chr19:48714045:48714366:clu_21915:ENSG00000176909.11	MAMSTR	19	48714045	rs12979278	0.0307132	0.00713362	1.66673e-05	0.0140242	20	2.77008e-05	1805	Ferritin Brain Pituitary sQTL.tsv
Ferritin	Brain	sQTL	sQTL_GTEx_Brain_Cortex	chr9:136432583:136432956:clu_47799:ENSG00000148384.12	INPP5E	9	136432583	rs34302850	-0.0152246	0.00354461	1.74587e-05	0.153446	20	3.35796e-05	1489	Ferritin Brain Pituitary sQTL.tsv
Ferritin	Brain	sQTL	sQTL_GTEx_Brain_Cerebellar_Hemisphere	chr11:61790602:61792556:clu_6206:ENSG00000134825.15	TMEM258	11	61790602	rs102274	-0.0215761	0.00503311	1.81242e-05	0.0816186	20	2.77008e-05	1805	Ferritin Brain Pituitary sQTL.tsv
Ferritin	Brain	sQTL	sQTL_GTEx_Brain_Cerebellar_Hemisphere	chr11:61790602:61792556:clu_6206:ENSG00000149485.18	FADS1	11	61790602	rs102274	-0.0215761	0.00503311	1.81242e-05	0.0816186	20	2.77008e-05	1805	Ferritin Brain Pituitary sQTL.tsv
Ferritin	Brain	sQTL	sQTL_GTEx_Brain_Putamen_basal_ganglia	chr16:4683932:4686259:clu_11857:ENSG00000102858.12	MGRN1	16	4683932	rs841225	-0.0157778	0.00369646	1.96933e-05	0.112191	20	4.71698e-05	1060	Ferritin Brain Pituitary sQTL.tsv
Ferritin	Pituitary	sQTL	sQTL_GTEx_Pituitary	chr8:108233672:108234998:clu_59049:ENSG00000104408.9	EIF3E	8	108233672	rs7015513	-0.021974	0.00515088	1.98942e-05	0.200015	20	2.4426e-05	2047	Ferritin Brain Pituitary sQTL.tsv
Ferritin	Brain	sQTL	sQTL_GTEx_Brain_Spinal_cord_cervical_c-1	chr16:4683932:4686259:clu_11556:ENSG00000102858.12	MGRN1	16	4683932	rs841225	-0.0147098	0.00345152	2.02755e-05	0.293748	20	5.33049e-05	938	Ferritin Brain Pituitary sQTL.tsv
Ferritin	Liver	sQTL	sQTL_GTEx_Liver	chr16:4683932:4688796:clu_11788:ENSG00000102858.12	MGRN1	16	4683932	rs844488	0.0172368	0.00404762	2.058e-05	0.568514	20	4.19463e-05	1192	Ferritin Liver Kidney sQTL.tsv
Ferritin	Liver	sQTL	sQTL_GTEx_Liver	chr11:126328888:126330194:clu_6721:ENSG00000110063.8	DCPS	11	126328888	rs240548	-0.0129436	0.00304293	2.10291e-05	0.210791	20	4.19463e-05	1192	Ferritin Liver Kidney sQTL.tsv
Ferritin	Brain	sQTL	sQTL_GTEx_Brain_Substantia_nigra	chr1:45329437:45330516:clu_32472:ENSG00000132781.17	MUTYH	1	45329437	rs66732088	0.0124885	0.00293679	2.11469e-05	0.67558	20	6.89655e-05	725	Ferritin Brain Pituitary sQTL.tsv
Ferritin	Brain	sQTL	sQTL_GTEx_Brain_Frontal_Cortex_BA9	chr9:136432586:136432956:clu_44442:ENSG00000148384.12	INPP5E	9	136432586	rs34302850	0.0144839	0.00340658	2.1213e-05	0.0976845	20	3.89408e-05	1284	Ferritin Brain Pituitary sQTL.tsv
Ferritin	Spleen	sQTL	sQTL_GTEx_Spleen	chr9:136432583:136432956:clu_51671:ENSG00000148384.12	INPP5E	9	136432583	rs34619169	-0.0132788	0.00312637	2.16311e-05	0.249259	20	2.49875e-05	2001	Ferritin Blood Spleen sQTL.tsv
Ferritin	Blood	sQTL	sQTL_GTEx_Whole_Blood	chr3:188341719:188406112:clu_37240:ENSG00000145012.13	LPP	3	188341719	rs6787621	0.0146061	0.00344829	2.27774e-05	0.468679	20	2.5974e-05	1925	Ferritin Blood Spleen sQTL.tsv
Ferritin	Brain	sQTL	sQTL_GTEx_Brain_Hippocampus	chr16:4683932:4686259:clu_12067:ENSG00000102858.12	MGRN1	16	4683932	rs841225	-0.0158857	0.00375205	2.29695e-05	0.193775	20	5.08647e-05	983	Ferritin Brain Pituitary sQTL.tsv
Ferritin	Brain	sQTL	sQTL_GTEx_Brain_Amygdala	chr1:45329437:45330516:clu_33910:ENSG00000132781.17	MUTYH	1	45329437	rs12139364	0.0142648	0.00337409	2.3603e-05	0.817414	20	6.0241e-05	830	Ferritin Brain Pituitary sQTL.tsv
Ferritin	Blood	sQTL	sQTL_GTEx_Whole_Blood	chr5:132866691:132866869:clu_32024:ENSG00000164405.10	UQCRQ	5	132866691	rs30177	0.0253808	0.00600371	2.36288e-05	0.300426	20	2.5974e-05	1925	Ferritin Blood Spleen sQTL.tsv
Ferritin	Brain	sQTL	sQTL_GTEx_Brain_Cortex	chr5:132866691:132866869:clu_31891:ENSG00000164405.10	UQCRQ	5	132866691	rs30177	0.0145251	0.00343676	2.37475e-05	0.362568	20	3.35796e-05	1489	Ferritin Brain Pituitary sQTL.tsv
Ferritin	Liver	sQTL	sQTL_GTEx_Liver	chr2:119231034:119245489:clu_33634:ENSG00000115107.19	STEAP3	2	119231034	rs864505	0.0272109	0.00644749	2.43888e-05	0.51355	20	4.19463e-05	1192	Ferritin Liver Kidney sQTL.tsv
Ferritin	Brain	sQTL	sQTL_GTEx_Brain_Hypothalamus	chr16:4683932:4686259:clu_12890:ENSG00000102858.12	MGRN1	16	4683932	rs844488	-0.0151883	0.00360028	2.45764e-05	0.351185	20	4.43656e-05	1127	Ferritin Brain Pituitary sQTL.tsv
Ferritin	Brain	sQTL	sQTL_GTEx_Brain_Anterior_cingulate_cortex_BA24	chr16:4683932:4686259:clu_11668:ENSG00000102858.12	MGRN1	16	4683932	rs841225	-0.0168558	0.00400092	2.52028e-05	0.324275	20	4.90196e-05	1020	Ferritin Brain Pituitary sQTL.tsv
Ferritin	Liver	sQTL	sQTL_GTEx_Liver	chr3:133759329:133764182:clu_31377:ENSG00000091513.14	TF	3	133759329	rs3811647	-0.02203	0.00526893	2.90091e-05	0.417799	20	4.19463e-05	1192	Ferritin Liver Kidney sQTL.tsv
Ferritin	Brain	sQTL	sQTL_GTEx_Brain_Spinal_cord_cervical_c-1	chr11:47412467:47413597:clu_4987:ENSG00000165915.13	SLC39A13	11	47412467	rs896817	0.0316353	0.00758128	3.00857e-05	0.0152788	20	5.33049e-05	938	Ferritin Brain Pituitary sQTL.tsv
Ferritin	Brain	sQTL	sQTL_GTEx_Brain_Frontal_Cortex_BA9	chr5:132866691:132866869:clu_29616:ENSG00000164405.10	UQCRQ	5	132866691	rs803221	0.013955	0.00334827	3.07534e-05	0.375299	18	3.89408e-05	1284	Ferritin Brain Pituitary sQTL.tsv
Ferritin	Brain	sQTL	sQTL_GTEx_Brain_Caudate_basal_ganglia	chr5:132866691:132866869:clu_30977:ENSG00000164405.10	UQCRQ	5	132866691	rs30177	0.0162976	0.00392144	3.23849e-05	0.0767607	19	3.80228e-05	1315	Ferritin Brain Pituitary sQTL.tsv
Ferritin	Brain	sQTL	sQTL_GTEx_Brain_Amygdala	chr16:4683932:4686259:clu_10871:ENSG00000102858.12	MGRN1	16	4683932	rs844488	-0.0137156	0.00330074	3.24863e-05	0.128402	20	6.0241e-05	830	Ferritin Brain Pituitary sQTL.tsv
Ferritin	Brain	sQTL	sQTL_GTEx_Brain_Substantia_nigra	chr16:4683932:4688796:clu_10451:ENSG00000102858.12	MGRN1	16	4683932	rs841228	0.0166029	0.00402496	3.70772e-05	0.528644	20	6.89655e-05	725	Ferritin Brain Pituitary sQTL.tsv
Ferritin	Liver	sQTL	sQTL_GTEx_Liver	chr11:46728837:46739048:clu_5013:ENSG00000180210.14	F2	11	46728837	rs2282686	0.0158467	0.00384921	3.84061e-05	0.104278	20	4.19463e-05	1192	Ferritin Liver Kidney sQTL.tsv
Ferritin	Liver	sQTL	sQTL_GTEx_Liver	chr9:136432586:136432956:clu_40988:ENSG00000148384.12	INPP5E	9	136432586	rs34985258	0.0248052	0.00602596	3.84852e-05	0.170858	20	4.19463e-05	1192	Ferritin Liver Kidney sQTL.tsv
Ferritin	Liver	sQTL	sQTL_GTEx_Liver	chr5:132866691:132866869:clu_27392:ENSG00000164405.10	UQCRQ	5	132866691	rs30177	0.0177123	0.00431803	4.09686e-05	0.542967	12	4.19463e-05	1192	Ferritin Liver Kidney sQTL.tsv
Ferritin	Brain	sQTL	sQTL_GTEx_Brain_Hypothalamus	chr9:136432583:136432956:clu_45369:ENSG00000148384.12	INPP5E	9	136432583	rs34302850	-0.0167556	0.00408804	4.15495e-05	0.256464	20	4.43656e-05	1127	Ferritin Brain Pituitary sQTL.tsv
Ferritin	Brain	sQTL	sQTL_GTEx_Brain_Amygdala	chr5:132866691:132866869:clu_25410:ENSG00000164405.10	UQCRQ	5	132866691	rs803221	0.013634	0.0033402	4.46928e-05	0.236634	14	6.0241e-05	830	Ferritin Brain Pituitary sQTL.tsv
Ferritin	KidneyCortex	sQTL	sQTL_GTEx_Kidney_Cortex	chr1:45330068:45330516:clu_31554:ENSG00000132781.17	MUTYH	1	45330068	rs1765709	-0.0115698	0.00296527	9.54924e-05	0.311633	14	0.000108696	460	Ferritin Liver Kidney sQTL.tsv

## Sheet: Table S9
gene	tissue	omics	qtl_name	probe_id	chr	pos	top_snp	b_smr	se_smr	p_smr	p_heidi	nsnp_heidi	p_bonf_panel	M_panel
APOE	Blood	pQTL	pQTL_INTERVAL	APOE.5312.49.3	19	45410828	rs814573	1.78389	0.239779	1e-13	0.055	17	8.1e-05	616
TOMM40	Brain	mQTL	mQTL_BrainMeta	cg02613937	19	44892040	rs59007384	-1.11716	0.19797	1.7e-08	0.31	10	3.4e-06	14588
CEACAM19	Brain	eQTL	eQTL_BrainMeta	ENSG00000186567.13	19	44673316	rs714948	0.107122	0.0232	3.9e-06	0.044	20	4.8e-06	10514
CEACAM19	Pituitary	eQTL	eQTL_GTEx_Pituitary	ENSG00000186567.12	19	44666958	rs714948	0.142554	0.033446	2e-05	0.621	14	2.1e-05	2402

## Sheet: Table S10
trait	gene	tissue	omics	qtl_name	probe_id	chr	pos	top_snp	b_smr	se_smr	p_smr	p_heidi	nsnp_heidi	p_bonf_panel	M_panel
Delirium	APOE	Blood	pQTL	pQTL_INTERVAL	APOE.5312.49.3	19	45410828	rs814573	1.78389	0.239779	1e-13	0.055	17	8.1e-05	616
Ferritin	APOE	Blood	pQTL	pQTL_INTERVAL	APOE.2937.10.2	19	45410828	rs1065853	-0.050535	0.009283	5.2e-08	0.589	20	8.1e-05	616

[truncated: 10 more sheets: Table S11, Table S12, Table S13, Table S14, Table S15, Table S16, Table S17, Table S18, Table S19, Table S20]
